# Supplementary material for: Helicobacter pylori FabX contains a [4Fe-4S] cluster essential for unsaturated fatty acid synthesis
Source: Nat Commun. 2021 Nov 26;12:6932. doi: 10.1038/s41467-021-27148-0 (PMC8626469; doi:10.1038/s41467-021-27148-0)
Supplement: Supplementary file 4 — Source Data [file 41467_2021_27148_MOESM4_ESM.zip]

Archive with 2 entries (2 files):
- gels.xlsx
- graphs.xlsx
