# Supplementary material for: Helicobacter pylori FabX contains a [4Fe-4S] cluster essential for unsaturated fatty acid synthesis
Source: Nat Commun. 2021 Nov 26;12:6932. doi: 10.1038/s41467-021-27148-0 (PMC8626469; doi:10.1038/s41467-021-27148-0)
Supplement: Supplementary file 4 — Source Data [file 41467_2021_27148_MOESM4_ESM.zip › graphs.xlsx]

## Sheet: Fig. 2a
	Fig.2a
		Acyl-ACP(μM)	8C-ACP			10C-ACP
		0.25	0.0168333	0.009375	0.0136667	0.0191886	0.0164474	0.0191886
		0.5	0.0177083	0.0145833	0.0135417	0.0301535	0.0301535	0.0274123
		1	0.0324167	0.0260417	0.0291667	0.0548246	0.0575658	0.0520833
		2	0.04375	0.0354167	0.0395833	0.0794956	0.0794956	0.0740132
		4	0.0510417	0.053125	0.0552083	0.101425	0.101425	0.0904605
		8	0.0635417	0.0645833	0.059375	0.115132	0.117873	0.101425
		12	0.06875	0.0729167	0.0708333	0.126096	0.131579	0.117873

## Sheet: Fig. 2e
			Fig.2e
				Activity			FMN
			WT	100	99	98	103.828	98.3155	97.856
			H182F	0	2	3	73.66	77.7948	73.66
			H182Q	1	0	2	29.709	28.7902	26.9525

## Sheet: Fig. 3c
FabX WT						FabX R164A
Fit_X	Fit_Y	NDH_X	NDH_Y			Fit_X	Fit_Y	NDH_X	NDH_Y
0.014821	1.94822	0.08936	1.87379			0.014821	1.74496	0.08936	1.67923		Fig. 3c
0.08936	1.94406	0.16461	1.92748			0.08936	1.63735	0.16461	1.46892
0.16461	1.93455	0.240574	1.96622			0.16461	1.47738	0.240574	1.30248
0.240574	1.91944	0.31725	1.91861			0.240574	1.33973	0.31725	1.19605
0.31725	1.89367	0.394639	1.91333			0.31725	1.22055	0.394639	1.08198
0.394639	1.84512	0.47274	1.66311			0.394639	1.11677	0.47274	1.05474
0.47274	1.74096	0.551554	1.49876			0.47274	1.0259	0.551554	0.953854
0.551554	1.49072	0.631081	0.992208			0.551554	0.945943	0.631081	0.870121
0.631081	0.968293	0.71132	0.336204			0.631081	0.875267	0.71132	0.733174
0.71132	0.390581	0.792272	0.16457			0.71132	0.812522	0.792272	0.813262
0.792272	0.081187	0.873937	-0.063583			0.792272	0.756593	0.873937	0.785193
0.873937	-0.0454	0.956314	-0.109479			0.873937	0.706552	0.956314	0.696594
0.956314	-0.101382	1.0394	-0.226212			0.956314	0.66162	1.0394	0.573249
1.0394	-0.129708	1.12321	-0.101206			1.0394	0.621141	1.12321	0.66906
1.12321	-0.145734	1.20772	-0.144917			1.12321	0.58456	1.20772	0.538242
1.20772	-0.155607	1.29295	-0.166532			1.20772	0.551402	1.29295	0.502465
1.29295	-0.162103	1.37889	-0.1717			1.29295	0.521263	1.37889	0.511446
1.37889	-0.166603	1.46554	-0.138476			1.37889	0.493796	1.46554	0.386987
1.46554	-0.169856					1.46554	0.468702

## Sheet: Fig. 3d
		Fig. 3d
			FabX(R164A)			WT FabX
		10	0.02839	0.02747	0.03453	0.09988	0.092075	0.08172
		8	0.0262	0.029	0.03159	0.09307	0.0889	0.07945
		5	0.0146	0.01522	0.02462
		4	0.007455	0.01307	0.0183	0.08399	0.08255	0.06583
		2	0.00674	0.009191	0.01307	0.07037	0.0635	0.05221
		1	0.008374	0.004391	0.009804	0.0454	0.047625	0.04086
		0.5	0.005719	0.002145	0.005106	0.02951	0.028575	0.02497
		0.25	0.000817	0.002553	0.003704	0.01589	0.015875	0.01362

## Sheet: Fig. 3e
	Fig. 3e
			G27 ::FabXFabX			G27 ::FabX(R164A)FabX
			1	2	3	1	2	3			G27 ::FabXΔFabX	G27 ::FabX(R164A)ΔFabX		STD
		0	0.008	0.008	0.008	0.008	0.008	0.008		0	0.008	0.008		0	0
		12	0.113	0.149	0.109	0.019	0.042	0.044		12	0.123667	0.035		0.0220303	0.0138924
		16	0.185	0.201	0.214	0.038	0.052	0.063		16	0.2	0.051		0.0145258	0.01253
		20	0.338	0.337	0.368	0.062	0.113	0.112		20	0.347667	0.0956667		0.0176163	0.0291605
		24	0.559	0.567	0.613	0.084	0.163	0.143		24	0.579667	0.13		0.0291433	0.0410731
		28	0.752	0.777	0.77	0.136	0.18	0.165		28	0.766333	0.160333		0.012897	0.0223681
		32	0.956	0.955	0.988	0.197	0.217	0.202		32	0.966333	0.205333		0.0187705	0.0104083
		36	1.094	1.092	1.064	0.257	0.268	0.278		36	1.08333	0.267667		0.016773	0.010504
		40	1.163	1.189	1.161	0.452	0.421	0.438		40	1.171	0.437		0.0156205	0.0155242
		44	1.175	1.138	1.176	0.613	0.579	0.569		44	1.163	0.587		0.0216564	0.0230651
		48	1.229	1.158	1.162	0.701	0.681	0.648		48	1.183	0.676667		0.0398873	0.0267644
		52	1.222	1.225	1.296	0.871	0.852	0.872		52	1.24767	0.865		0.0418848	0.0112694
		56	1.187	1.199	1.158	1.027	1.087	1.134		56	1.18133	1.08267		0.0210792	0.0536315
		60	1.143	1.109	1.081	1.116	1.168	1.143		60	1.111	1.14233		0.0310483	0.0260064

## Sheet: Fig. 5a
Figure 5a
	Magnetic Field (Gauss)	4 electron eq.	3 electron eq.	2 electron eq.	1 electron eq.	air-oxidized											Magnetic Field (Gauss)	4 electron eq.	3 electron eq.	2 electron eq.	1 electron eq.	air-oxidized
	2750	-13833.2	169967	101252	31226	165772											2750	-13833.2	169967	101252	31226	165772
	2751	-11306.9	160994	105880	29725.2	164409											2751	-11306.9	160994	105880	29725.2	164409
	2752	-16257.1	159008	97992.1	34828.5	159767											2752	-16257.1	159008	97992.1	34828.5	159767
	2753	-23265.9	164711	104049	37804.6	157346											2753	-23265.9	164711	104049	37804.6	157346
	2754	-25941.8	180229	111242	33956.7	149413											2754	-25941.8	180229	111242	33956.7	149413
	2755	-28431.9	185603	108002	31947	157397		Note: the strong radical signal was omitted for EPR spectra of "+1 electron eq." and "+2 electron eq." for better comparision of the [4Fe-4S] signals.						Note: This is the original data showing both the signal of [4Fe-4S] and the intense radical signal.			2755	-28431.9	185603	108002	31947	157397
	2756	-31665.3	190624	104532	31397.8	167043											2756	-31665.3	190624	104532	31397.8	167043
	2757	-37266	185672	100959	32613	167356											2757	-37266	185672	100959	32613	167356
	2758.01	-32377.2	180776	95457.8	33306.7	161736											2758.01	-32377.2	180776	95457.8	33306.7	161736
	2759.01	-30309.3	178256	93135.8	30639.4	169158											2759.01	-30309.3	178256	93135.8	30639.4	169158
	2760.01	-44552	175586	97889.5	31938.6	161612											2760.01	-44552	175586	97889.5	31938.6	161612
	2761.01	-41628.8	182947	103016	33475.8	161194											2761.01	-41628.8	182947	103016	33475.8	161194
	2762.01	-30329.7	184744	114990	28157.5	161687											2762.01	-30329.7	184744	114990	28157.5	161687
	2763.01	-24727.5	188290	121761	26121.6	158870											2763.01	-24727.5	188290	121761	26121.6	158870
	2764.01	-26649	185359	123576	23527	158330											2764.01	-26649	185359	123576	23527	158330
	2765.01	-25089.7	184904	118186	23861.3	171913											2765.01	-25089.7	184904	118186	23861.3	171913
	2766.01	-26334	196663	114147	25277.7	169912											2766.01	-26334	196663	114147	25277.7	169912
	2767.01	-24045.5	202507	103936	27333.3	162649											2767.01	-24045.5	202507	103936	27333.3	162649
	2768.01	-18407	201605	105662	25517.1	153783											2768.01	-18407	201605	105662	25517.1	153783
	2769.01	-12929.1	205658	110891	24127.3	148684											2769.01	-12929.1	205658	110891	24127.3	148684
	2770.01	-11330.5	203180	107304	23972.6	154351											2770.01	-11330.5	203180	107304	23972.6	154351
	2771.01	-31082.6	193838	94134.8	26154.8	152123											2771.01	-31082.6	193838	94134.8	26154.8	152123
	2772.01	-32841.9	186371	101576	29949.2	150748											2772.01	-32841.9	186371	101576	29949.2	150748
	2773.02	-19769.4	191069	102287	31048.5	142780											2773.02	-19769.4	191069	102287	31048.5	142780
	2774.02	-1192.23	187961	110671	28415.8	142401											2774.02	-1192.23	187961	110671	28415.8	142401
	2775.02	7344.27	185294	112799	29357.3	150705											2775.02	7344.27	185294	112799	29357.3	150705
	2776.02	3550.1	180484	119194	31838.5	156811											2776.02	3550.1	180484	119194	31838.5	156811
	2777.02	2260.17	190924	124560	31108	155692											2777.02	2260.17	190924	124560	31108	155692
	2778.02	3987.95	200399	133350	25948	156905											2778.02	3987.95	200399	133350	25948	156905
	2779.02	-1132.38	199922	138913	25636.5	160069											2779.02	-1132.38	199922	138913	25636.5	160069
	2780.02	-7914.33	190904	130250	28196.4	157835											2780.02	-7914.33	190904	130250	28196.4	157835
	2781.02	-1116.63	185498	132561	26910.1	151198											2781.02	-1116.63	185498	132561	26910.1	151198
	2782.02	-13990.7	191921	135785	24236.8	152688											2782.02	-13990.7	191921	135785	24236.8	152688
	2783.02	-5345.5	200144	128270	23524.9	143551											2783.02	-5345.5	200144	128270	23524.9	143551
	2784.02	3239.82	196550	128007	27113.1	135529											2784.02	3239.82	196550	128007	27113.1	135529
	2785.02	14630.2	199165	135837	28535.2	136108											2785.02	14630.2	199165	135837	28535.2	136108
	2786.02	16068.2	204965	135727	26327.4	140574											2786.02	16068.2	204965	135727	26327.4	140574
	2787.02	13162.3	219833	126553	23027.6	140946											2787.02	13162.3	219833	126553	23027.6	140946
	2788.03	16027.2	227338	135074	24612.7	140139											2788.03	16027.2	227338	135074	24612.7	140139
	2789.03	24581.1	208327	135321	30116.5	149605											2789.03	24581.1	208327	135321	30116.5	149605
	2790.03	28761.1	203980	133409	34056.8	155894											2790.03	28761.1	203980	133409	34056.8	155894
	2791.03	21004.2	216220	133333	33296.6	163094											2791.03	21004.2	216220	133333	33296.6	163094
	2792.03	22955.7	220544	135369	32244.5	167555											2792.03	22955.7	220544	135369	32244.5	167555
	2793.03	23796.7	215110	140760	34155.1	167514											2793.03	23796.7	215110	140760	34155.1	167514
	2794.03	31410.3	217825	152021	37148.3	162105											2794.03	31410.3	217825	152021	37148.3	162105
	2795.03	40179.9	224924	162738	38152.1	153924											2795.03	40179.9	224924	162738	38152.1	153924
	2796.03	26582.9	237631	156460	37199.1	156357											2796.03	26582.9	237631	156460	37199.1	156357
	2797.03	23195.1	238337	156478	35252.4	155872											2797.03	23195.1	238337	156478	35252.4	155872
	2798.03	25111.8	236351	142125	34016.5	157441											2798.03	25111.8	236351	142125	34016.5	157441
	2799.03	22503.6	241430	133510	34201	162516											2799.03	22503.6	241430	133510	34201	162516
	2800.03	16469.8	236524	128729	34276.2	156389											2800.03	16469.8	236524	128729	34276.2	156389
	2801.03	15378.3	224870	129591	38084.2	159083											2801.03	15378.3	224870	129591	38084.2	159083
	2802.03	14160.9	223345	146601	40117	164388											2802.03	14160.9	223345	146601	40117	164388
	2803.04	27168.8	222512	158809	38980.6	161450											2803.04	27168.8	222512	158809	38980.6	161450
	2804.04	36004.5	221621	151756	34515.6	164866											2804.04	36004.5	221621	151756	34515.6	164866
	2805.04	26690	227572	143399	34296.2	164738											2805.04	26690	227572	143399	34296.2	164738
	2806.04	23401.4	233666	132354	33962.6	156838											2806.04	23401.4	233666	132354	33962.6	156838
	2807.04	29849.4	225277	128655	33426.8	153562											2807.04	29849.4	225277	128655	33426.8	153562
	2808.04	35560.4	216541	138843	36324.8	157465											2808.04	35560.4	216541	138843	36324.8	157465
	2809.04	35804.5	224098	135945	39227	160637											2809.04	35804.5	224098	135945	39227	160637
	2810.04	45837.3	236918	135133	36308.3	164223											2810.04	45837.3	236918	135133	36308.3	164223
	2811.04	50551.2	243598	139875	36907.9	159891											2811.04	50551.2	243598	139875	36907.9	159891
	2812.04	49570	247975	128752	37504.3	159473											2812.04	49570	247975	128752	37504.3	159473
	2813.04	50414.2	252182	124695	34964.3	162068											2813.04	50414.2	252182	124695	34964.3	162068
	2814.04	52231.8	254542	133207	34765.5	157725											2814.04	52231.8	254542	133207	34765.5	157725
	2815.04	42145.5	260944	134707	37141.3	159575											2815.04	42145.5	260944	134707	37141.3	159575
	2816.04	50241	257002	132693	35918.8	162774											2816.04	50241	257002	132693	35918.8	162774
	2817.04	55750.3	252305	129022	36857.1	162658											2817.04	55750.3	252305	129022	36857.1	162658
	2818.05	60689.5	254971	123012	38213	167362											2818.05	60689.5	254971	123012	38213	167362
	2819.05	68303.1	261776	132280	41658.8	166549											2819.05	68303.1	261776	132280	41658.8	166549
	2820.05	66573.7	269575	135778	40745.6	154682											2820.05	66573.7	269575	135778	40745.6	154682
	2821.05	70150.5	272785	137850	39211.9	151444											2821.05	70150.5	272785	137850	39211.9	151444
	2822.05	76795.5	269891	131301	39329.2	147296											2822.05	76795.5	269891	131301	39329.2	147296
	2823.05	79159.5	268675	130137	39010.7	140879											2823.05	79159.5	268675	130137	39010.7	140879
	2824.05	78942.2	276248	143323	39724.3	138741											2824.05	78942.2	276248	143323	39724.3	138741
	2825.05	77268	271658	152678	40441.8	139099											2825.05	77268	271658	152678	40441.8	139099
	2826.05	76932.5	258533	146356	41656	148960											2826.05	76932.5	258533	146356	41656	148960
	2827.05	77677.5	264008	145978	41733.7	149922											2827.05	77677.5	264008	145978	41733.7	149922
	2828.05	74103.8	272006	162151	41534.2	147647											2828.05	74103.8	272006	162151	41534.2	147647
	2829.05	74163.6	271360	167159	42698.3	146408											2829.05	74163.6	271360	167159	42698.3	146408
	2830.05	75592.2	271298	164668	45639	149281											2830.05	75592.2	271298	164668	45639	149281
	2831.05	79276.1	279689	168831	47547.2	153792											2831.05	79276.1	279689	168831	47547.2	153792
	2832.05	77461.7	278926	182970	49766.9	149571											2832.05	77461.7	278926	182970	49766.9	149571
	2833.06	85314.6	279497	185278	48982.2	143263											2833.06	85314.6	279497	185278	48982.2	143263
	2834.06	84895.7	278827	196791	46825.8	147281											2834.06	84895.7	278827	196791	46825.8	147281
	2835.06	87039.3	285466	196287	43860.3	156824											2835.06	87039.3	285466	196287	43860.3	156824
	2836.06	98654.9	292819	189360	41017.6	160166											2836.06	98654.9	292819	189360	41017.6	160166
	2837.06	100849	311018	189310	44106.3	159724											2837.06	100849	311018	189310	44106.3	159724
	2838.06	93192.8	315143	187366	46930.5	154149											2838.06	93192.8	315143	187366	46930.5	154149
	2839.06	86724.3	311675	199471	49844.6	146970											2839.06	86724.3	311675	199471	49844.6	146970
	2840.06	82171	306268	200643	52760.8	142818											2840.06	82171	306268	200643	52760.8	142818
	2841.06	77660.1	299537	198619	51626.1	150996											2841.06	77660.1	299537	198619	51626.1	150996
	2842.06	75436.2	293525	192105	50124.6	163357											2842.06	75436.2	293525	192105	50124.6	163357
	2843.06	74536.9	290147	188826	51783.9	166468											2843.06	74536.9	290147	188826	51783.9	166468
	2844.06	82341	295049	187650	50387.4	157854											2844.06	82341	295049	187650	50387.4	157854
	2845.06	100408	304288	167983	46051.3	153459											2845.06	100408	304288	167983	46051.3	153459
	2846.06	104219	304501	169791	43059.5	156382											2846.06	104219	304501	169791	43059.5	156382
	2847.06	104723	303143	187186	43974.7	162024											2847.06	104723	303143	187186	43974.7	162024
	2848.07	104830	306224	202635	43190.4	171724											2848.07	104830	306224	202635	43190.4	171724
	2849.07	107754	305614	208681	44033.9	171470											2849.07	107754	305614	208681	44033.9	171470
	2850.07	120606	316540	213570	47367.3	160228											2850.07	120606	316540	213570	47367.3	160228
	2851.07	134193	318298	219611	48970.3	153886											2851.07	134193	318298	219611	48970.3	153886
	2852.07	123644	310402	216263	48764.1	151217											2852.07	123644	310402	216263	48764.1	151217
	2853.07	120637	308801	205616	50282.4	149541											2853.07	120637	308801	205616	50282.4	149541
	2854.07	110790	313016	210028	50459.5	155008											2854.07	110790	313016	210028	50459.5	155008
	2855.07	108288	309743	222122	49186.9	161504											2855.07	108288	309743	222122	49186.9	161504
	2856.07	122778	315629	229583	47922.7	167701											2856.07	122778	315629	229583	47922.7	167701
	2857.07	125198	327469	245025	46926.6	162238											2857.07	125198	327469	245025	46926.6	162238
	2858.07	130301	337013	242147	43758.4	162431											2858.07	130301	337013	242147	43758.4	162431
	2859.07	142218	341972	228726	45006.5	170347											2859.07	142218	341972	228726	45006.5	170347
	2860.07	146444	336793	234335	46956.4	165272											2860.07	146444	336793	234335	46956.4	165272
	2861.07	140183	330185	227418	49533.1	162876											2861.07	140183	330185	227418	49533.1	162876
	2862.07	135844	336208	224304	51485	164170											2862.07	135844	336208	224304	51485	164170
	2863.08	131985	343676	213433	52290	162470											2863.08	131985	343676	213433	52290	162470
	2864.08	132676	340655	209985	49063	156202											2864.08	132676	340655	209985	49063	156202
	2865.08	140970	331855	224824	49072.1	159903											2865.08	140970	331855	224824	49072.1	159903
	2866.08	153537	339743	228861	49590.5	165299											2866.08	153537	339743	228861	49590.5	165299
	2867.08	152715	346090	226674	49260.8	168574											2867.08	152715	346090	226674	49260.8	168574
	2868.08	150940	347033	226964	49219.8	164511											2868.08	150940	347033	226964	49219.8	164511
	2869.08	147578	334259	222844	49798	163724											2869.08	147578	334259	222844	49798	163724
	2870.08	153120	327986	228933	48919.9	165394											2870.08	153120	327986	228933	48919.9	165394
	2871.08	152326	326378	218526	47667.2	172145											2871.08	152326	326378	218526	47667.2	172145
	2872.08	138862	323828	229392	47066.6	170442											2872.08	138862	323828	229392	47066.6	170442
	2873.08	133839	324461	243569	47660.2	166300											2873.08	133839	324461	243569	47660.2	166300
	2874.08	143925	324319	251286	47450.6	171968											2874.08	143925	324319	251286	47450.6	171968
	2875.08	151288	332965	240774	46805.9	171387											2875.08	151288	332965	240774	46805.9	171387
	2876.08	164156	344411	245416	47911.9	165498											2876.08	164156	344411	245416	47911.9	165498
	2877.08	166446	346126	249729	48584.6	164681											2877.08	166446	346126	249729	48584.6	164681
	2878.09	160237	339578	254032	48905.9	162209											2878.09	160237	339578	254032	48905.9	162209
	2879.09	162266	338284	265228	50375.5	164878											2879.09	162266	338284	265228	50375.5	164878
	2880.09	174296	347383	259099	53160.1	169608											2880.09	174296	347383	259099	53160.1	169608
	2881.09	180043	346790	248625	51668.1	170118											2881.09	180043	346790	248625	51668.1	170118
	2882.09	184207	349949	235447	50632.1	173289											2882.09	184207	349949	235447	50632.1	173289
	2883.09	178704	351473	234945	52930.9	178204											2883.09	178704	351473	234945	52930.9	178204
	2884.09	172515	353609	234303	53371.9	166698											2884.09	172515	353609	234303	53371.9	166698
	2885.09	164164	363830	242273	53039	154157											2885.09	164164	363830	242273	53039	154157
	2886.09	166523	362041	239418	53079.6	159782											2886.09	166523	362041	239418	53079.6	159782
	2887.09	168506	362423	231331	52925.3	164812											2887.09	168506	362423	231331	52925.3	164812
	2888.09	171826	352300	225090	52005.8	162992											2888.09	171826	352300	225090	52005.8	162992
	2889.09	184300	353386	237199	50855	160334											2889.09	184300	353386	237199	50855	160334
	2890.09	201797	373520	244579	51627.8	163156											2890.09	201797	373520	244579	51627.8	163156
	2891.09	208554	392459	250677	50333.9	164367											2891.09	208554	392459	250677	50333.9	164367
	2892.09	206270	388304	251552	46061.1	158858											2892.09	206270	388304	251552	46061.1	158858
	2893.1	211045	382468	239064	43840.3	150865											2893.1	211045	382468	239064	43840.3	150865
	2894.1	216985	376841	241729	47960.9	150078											2894.1	216985	376841	241729	47960.9	150078
	2895.1	210978	384163	239051	49600.6	146037											2895.1	210978	384163	239051	49600.6	146037
	2896.1	194300	397201	250296	50289.4	135748											2896.1	194300	397201	250296	50289.4	135748
	2897.1	195002	386849	268123	52990.4	140188											2897.1	195002	386849	268123	52990.4	140188
	2898.1	201709	377602	271561	50183.7	155350											2898.1	201709	377602	271561	50183.7	155350
	2899.1	200105	376108	263810	52278.1	162069											2899.1	200105	376108	263810	52278.1	162069
	2900.1	199461	376138	264305	53074.4	162388											2900.1	199461	376138	264305	53074.4	162388
	2901.1	210831	378254	267678	54049.5	169630											2901.1	210831	378254	267678	54049.5	169630
	2902.1	217575	378676	275344	56379.1	172171											2902.1	217575	378676	275344	56379.1	172171
	2903.1	219681	381388	279018	57743.7	175494											2903.1	219681	381388	279018	57743.7	175494
	2904.1	226805	380641	280568	54286.8	176001											2904.1	226805	380641	280568	54286.8	176001
	2905.1	229185	383131	276574	53349.5	166016											2905.1	229185	383131	276574	53349.5	166016
	2906.1	238019	375841	268247	52895.5	161189											2906.1	238019	375841	268247	52895.5	161189
	2907.1	239068	377768	254945	48566	156878											2907.1	239068	377768	254945	48566	156878
	2908.11	236688	375220	257955	46814.6	150579											2908.11	236688	375220	257955	46814.6	150579
	2909.11	241580	378247	259764	50728.3	147400											2909.11	241580	378247	259764	50728.3	147400
	2910.11	234207	389660	250596	52327.5	150561											2910.11	234207	389660	250596	52327.5	150561
	2911.11	216884	399008	257132	51440.9	152177											2911.11	216884	399008	257132	51440.9	152177
	2912.11	217245	403244	268747	49320.3	153687											2912.11	217245	403244	268747	49320.3	153687
	2913.11	234886	399919	278343	51191	152191											2913.11	234886	399919	278343	51191	152191
	2914.11	239501	398866	269001	53129.7	158986											2914.11	239501	398866	269001	53129.7	158986
	2915.11	232324	398821	273156	50877.1	154649											2915.11	232324	398821	273156	50877.1	154649
	2916.11	226654	399638	280926	49750.8	151011											2916.11	226654	399638	280926	49750.8	151011
	2917.11	234141	407329	278588	51616.6	149791											2917.11	234141	407329	278588	51616.6	149791
	2918.11	232920	412243	280293	53834.6	152327											2918.11	232920	412243	280293	53834.6	152327
	2919.11	236778	418157	285279	55603.8	156953											2919.11	236778	418157	285279	55603.8	156953
	2920.11	239335	428683	285014	56093.1	156414											2920.11	239335	428683	285014	56093.1	156414
	2921.11	248300	430720	298456	57357.7	149178											2921.11	248300	430720	298456	57357.7	149178
	2922.11	252282	426568	300087	59226	152179											2922.11	252282	426568	300087	59226	152179
	2923.12	268076	415112	302465	60683.4	150773											2923.12	268076	415112	302465	60683.4	150773
	2924.12	278052	418820	297812	64193.2	156074											2924.12	278052	418820	297812	64193.2	156074
	2925.12	268963	426128	298120	65754.2	151892											2925.12	268963	426128	298120	65754.2	151892
	2926.12	259929	432715	305302	67238.5	148933											2926.12	259929	432715	305302	67238.5	148933
	2927.12	254059	441044	319912	62567.4	151270											2927.12	254059	441044	319912	62567.4	151270
	2928.12	257582	435581	319615	60446.4	153807											2928.12	257582	435581	319615	60446.4	153807
	2929.12	250268	436481	298379	61870.9	146668											2929.12	250268	436481	298379	61870.9	146668
	2930.12	245747	450889	308391	62227.6	146659											2930.12	245747	450889	308391	62227.6	146659
	2931.12	257887	450571	313170	62553.8	151251											2931.12	257887	450571	313170	62553.8	151251
	2932.12	274408	447211	308949	64219.8	151949											2932.12	274408	447211	308949	64219.8	151949
	2933.12	281418	449695	310830	65013.9	163009											2933.12	281418	449695	310830	65013.9	163009
	2934.12	284316	446600	304749	68664.4	157890											2934.12	284316	446600	304749	68664.4	157890
	2935.12	268087	441029	313758	72256.8	158021											2935.12	268087	441029	313758	72256.8	158021
	2936.12	263649	445201	304141	70107.5	153435											2936.12	263649	445201	304141	70107.5	153435
	2937.12	262779	456583	293895	68030.2	146964											2937.12	262779	456583	293895	68030.2	146964
	2938.13	259585	473561	302134	69768	146310											2938.13	259585	473561	302134	69768	146310
	2939.13	269314	477127	310740	71948.8	149952											2939.13	269314	477127	310740	71948.8	149952
	2940.13	273521	470150	298528	72551.9	155524											2940.13	273521	470150	298528	72551.9	155524
	2941.13	279657	461555	294550	71241.8	157333											2941.13	279657	461555	294550	71241.8	157333
	2942.13	275617	459533	292570	71395.8	153424											2942.13	275617	459533	292570	71395.8	153424
	2943.13	271182	475766	302821	68314.8	152791											2943.13	271182	475766	302821	68314.8	152791
	2944.13	267133	488218	319745	65312.5	157385											2944.13	267133	488218	319745	65312.5	157385
	2945.13	264672	486611	312410	63193.2	158531											2945.13	264672	486611	312410	63193.2	158531
	2946.13	292509	486985	310050	63189.7	155467											2946.13	292509	486985	310050	63189.7	155467
	2947.13	306646	477620	307851	65082.2	151647											2947.13	306646	477620	307851	65082.2	151647
	2948.13	293516	480500	305480	64263.2	156166											2948.13	293516	480500	305480	64263.2	156166
	2949.13	283762	498685	312905	67261.3	155372											2949.13	283762	498685	312905	67261.3	155372
	2950.13	282483	495976	305727	72547.3	157126											2950.13	282483	495976	305727	72547.3	157126
	2951.13	279608	492898	308385	72780.8	163031											2951.13	279608	492898	308385	72780.8	163031
	2952.13	282191	482522	301459	70519.8	166302											2952.13	282191	482522	301459	70519.8	166302
	2953.14	288896	474583	293191	70142.1	160360											2953.14	288896	474583	293191	70142.1	160360
	2954.14	291425	471077	291652	68662.3	144768											2954.14	291425	471077	291652	68662.3	144768
	2955.14	294944	473474	296356	66504.2	136525											2955.14	294944	473474	296356	66504.2	136525
	2956.14	296300	474050	298024	62140.1	139046											2956.14	296300	474050	298024	62140.1	139046
	2957.14	301657	473018	306457	58933	143614											2957.14	301657	473018	306457	58933	143614
	2958.14	310902	473699	306565	62766.2	133940											2958.14	310902	473699	306565	62766.2	133940
	2959.14	316150	480226	308283	67869.9	127857											2959.14	316150	480226	308283	67869.9	127857
	2960.14	313108	484069	298033	70044.8	122279											2960.14	313108	484069	298033	70044.8	122279
	2961.14	312907	478312	304645	68342.8	119169											2961.14	312907	478312	304645	68342.8	119169
	2962.14	310392	475654	307273	66763.9	112248											2962.14	310392	475654	307273	66763.9	112248
	2963.14	306034	474935	301641	63270.6	119104											2963.14	306034	474935	301641	63270.6	119104
	2964.14	301069	471035	297045	63189.4	127687											2964.14	301069	471035	297045	63189.4	127687
	2965.14	296864	479227	292934	62330.5	125662											2965.14	296864	479227	292934	62330.5	125662
	2966.14	298305	483646	298289	62597.2	133756											2966.14	298305	483646	298289	62597.2	133756
	2967.14	303175	491416	296399	62358.8	129892											2967.14	303175	491416	296399	62358.8	129892
	2968.15	310206	500516	296795	61520.6	132418											2968.15	310206	500516	296795	61520.6	132418
	2969.15	307623	501140	299355	59644.2	136819											2969.15	307623	501140	299355	59644.2	136819
	2970.15	308963	493382	292929	60791.9	133804											2970.15	308963	493382	292929	60791.9	133804
	2971.15	321921	482902	288360	64439.6	124937											2971.15	321921	482902	288360	64439.6	124937
	2972.15	322672	482864	292995	61610.5	119346											2972.15	322672	482864	292995	61610.5	119346
	2973.15	310242	492470	299308	58180.2	117491											2973.15	310242	492470	299308	58180.2	117491
	2974.15	307514	493976	312210	54378.1	114974											2974.15	307514	493976	312210	54378.1	114974
	2975.15	318229	490129	310831	52567.2	119126											2975.15	318229	490129	310831	52567.2	119126
	2976.15	325348	483206	314869	54884.6	119605											2976.15	325348	483206	314869	54884.6	119605
	2977.15	343134	470236	316883	55631.5	119483											2977.15	343134	470236	316883	55631.5	119483
	2978.15	350636	473534	328857	55931.1	119356											2978.15	350636	473534	328857	55931.1	119356
	2979.15	345886	479089	331722	57686	118623											2979.15	345886	479089	331722	57686	118623
	2980.15	342848	480742	323752	59710	111950											2980.15	342848	480742	323752	59710	111950
	2981.15	336423	475094	313434	57987	105421											2981.15	336423	475094	313434	57987	105421
	2982.15	328025	471520	329848	56198.5	104929											2982.15	328025	471520	329848	56198.5	104929
	2983.16	329540	478781	332361	57740.6	103470											2983.16	329540	478781	332361	57740.6	103470
	2984.16	344235	488807	326128	61501	109166											2984.16	344235	488807	326128	61501	109166
	2985.16	353167	485816	317576	65308.6	112620											2985.16	353167	485816	317576	65308.6	112620
	2986.16	346248	489904	319522	65848.7	113753											2986.16	346248	489904	319522	65848.7	113753
	2987.16	338157	495605	319615	64149.4	113538											2987.16	338157	495605	319615	64149.4	113538
	2988.16	332476	497309	318253	61119.5	112629											2988.16	332476	497309	318253	61119.5	112629
	2989.16	325560	498508	317196	59256.1	97397.8											2989.16	325560	498508	317196	59256.1	97397.8
	2990.16	338107	502975	328072	60959.5	100561											2990.16	338107	502975	328072	60959.5	100561
	2991.16	354060	499085	343671	63139.7	106004											2991.16	354060	499085	343671	63139.7	106004
	2992.16	352326	506141	333067	67791.2	112013											2992.16	352326	506141	333067	67791.2	112013
	2993.16	358261	508951	323300	68758.6	118310											2993.16	358261	508951	323300	68758.6	118310
	2994.16	377164	511112	317482	66559.5	121177											2994.16	377164	511112	317482	66559.5	121177
	2995.16	386053	512372	314415	65541.7	117004											2995.16	386053	512372	314415	65541.7	117004
	2996.16	384717	509102	331868	68209.8	103421											2996.16	384717	509102	331868	68209.8	103421
	2997.16	386855	511571	344131	68644.5	97227.2											2997.16	386855	511571	344131	68644.5	97227.2
	2998.17	389835	507095	340184	69250.3	99807.2											2998.17	389835	507095	340184	69250.3	99807.2
	2999.17	386839	514546	332030	68443.9	104939											2999.17	386839	514546	332030	68443.9	104939
	3000.17	385959	524770	324492	64154.7	104882											3000.17	385959	524770	324492	64154.7	104882
	3001.17	393063	533588	328702	61891.6	104158											3001.17	393063	533588	328702	61891.6	104158
	3002.17	397836	536387	326956	63599.9	104815											3002.17	397836	536387	326956	63599.9	104815
	3003.17	400428	542386	322674	64779.4	105566											3003.17	400428	542386	322674	64779.4	105566
	3004.17	407123	547783	345633	66781.4	98705.7											3004.17	407123	547783	345633	66781.4	98705.7
	3005.17	405619	548062	363832	70195.3	102931											3005.17	405619	548062	363832	70195.3	102931
	3006.17	403178	557584	374157	71967	111006											3006.17	403178	557584	374157	71967	111006
	3007.17	407613	561191	368219	73296.3	120241											3007.17	407613	561191	368219	73296.3	120241
	3008.17	405714	561152	371428	74922.4	120534											3008.17	405714	561152	371428	74922.4	120534
	3009.17	406917	553498	366599	74087	112238											3009.17	406917	553498	366599	74087	112238
	3010.17	419819	562054	363777	73491.6	111432											3010.17	419819	562054	363777	73491.6	111432
	3011.17	421859	561316	359959	70559.7	110061											3011.17	421859	561316	359959	70559.7	110061
	3012.17	422992	555473	355560	69087.9	111423											3012.17	422992	555473	355560	69087.9	111423
	3013.18	425482	560614	360965	65842	112501											3013.18	425482	560614	360965	65842	112501
	3014.18	413732	565621	373147	67650.8	112201											3014.18	413732	565621	373147	67650.8	112201
	3015.18	415954	565930	398590	69147.4	116794											3015.18	415954	565930	398590	69147.4	116794
	3016.18	423877	571991	398646	70992.3	114252											3016.18	423877	571991	398646	70992.3	114252
	3017.18	426830	580921	401262	71236.9	110920											3017.18	426830	580921	401262	71236.9	110920
	3018.18	435637	594583	403976	73840.6	103432											3018.18	435637	594583	403976	73840.6	103432
	3019.18	436220	596225	394207	74989.3	105393											3019.18	436220	596225	394207	74989.3	105393
	3020.18	452762	583591	401730	69515.6	113829											3020.18	452762	583591	401730	69515.6	113829
	3021.18	463023	586394	400482	69239.8	117420											3021.18	463023	586394	400482	69239.8	117420
	3022.18	451427	592223	400128	72950.9	120639											3022.18	451427	592223	400128	72950.9	120639
	3023.18	449233	599357	397955	73385.2	121643											3023.18	449233	599357	397955	73385.2	121643
	3024.18	448475	605750	411689	74979.5	114533											3024.18	448475	605750	411689	74979.5	114533
	3025.18	440520	610208	414346	76544.7	113220											3025.18	440520	610208	414346	76544.7	113220
	3026.18	439806	616990	412796	76668.9	120955											3026.18	439806	616990	412796	76668.9	120955
	3027.18	444364	612649	415843	78575	125432											3027.18	444364	612649	415843	78575	125432
	3028.19	448292	606719	424039	73798.2	124226											3028.19	448292	606719	424039	73798.2	124226
	3029.19	449516	610009	407889	70602	116726											3029.19	449516	610009	407889	70602	116726
	3030.19	449181	616781	391025	72559.9	113407											3030.19	449181	616781	391025	72559.9	113407
	3031.19	455613	626104	393352	75512.5	109903											3031.19	455613	626104	393352	75512.5	109903
	3032.19	473284	632425	415125	76136.6	98466.3											3032.19	473284	632425	415125	76136.6	98466.3
	3033.19	469764	637841	431737	77026.3	103381											3033.19	469764	637841	431737	77026.3	103381
	3034.19	474562	637978	434256	73378.2	115717											3034.19	474562	637978	434256	73378.2	115717
	3035.19	483813	651442	437676	72302.7	117907											3035.19	483813	651442	437676	72302.7	117907
	3036.19	486634	668450	452009	68900.7	120531											3036.19	486634	668450	452009	68900.7	120531
	3037.19	485659	670496	437749	66404.1	120890											3037.19	485659	670496	437749	66404.1	120890
	3038.19	500165	665057	441135	65416.8	125795											3038.19	500165	665057	441135	65416.8	125795
	3039.19	513367	654776	449208	67791.2	130351											3039.19	513367	654776	449208	67791.2	130351
	3040.19	513382	658058	471930	70217.7	119526											3040.19	513382	658058	471930	70217.7	119526
	3041.19	510168	658120	481174	70232.1	112659											3041.19	510168	658120	481174	70232.1	112659
	3042.19	511062	667073	472810	69018.6	111780											3042.19	511062	667073	472810	69018.6	111780
	3043.2	511907	673763	457414	71987	121783											3043.2	511907	673763	457414	71987	121783
	3044.2	511306	679574	442561	73895.2	131213											3044.2	511306	679574	442561	73895.2	131213
	3045.2	503929	684058	450360	75813.5	132069											3045.2	503929	684058	450360	75813.5	132069
	3046.2	514918	695675	458188	76769	126059											3046.2	514918	695675	458188	76769	126059
	3047.2	515691	696571	464800	76537.7	116291											3047.2	515691	696571	464800	76537.7	116291
	3048.2	515346	693482	463783	76955.6	112278											3048.2	515346	693482	463783	76955.6	112278
	3049.2	533306	679280	460935	78735.7	122735											3049.2	533306	679280	460935	78735.7	122735
	3050.2	536390	672364	457004	76404.3	121395											3050.2	536390	672364	457004	76404.3	121395
	3051.2	538979	685460	451642	73290	125854											3051.2	538979	685460	451642	73290	125854
	3052.2	538945	698962	457945	74090.5	127661											3052.2	538945	698962	457945	74090.5	127661
	3053.2	533040	694123	464976	73718.1	129274											3053.2	533040	694123	464976	73718.1	129274
	3054.2	532404	689732	474772	73624.3	131051											3054.2	532404	689732	474772	73624.3	131051
	3055.2	533898	686620	467678	75241.3	130167											3055.2	533898	686620	467678	75241.3	130167
	3056.2	534580	693961	463786	73611.7	130746											3056.2	534580	693961	463786	73611.7	130746
	3057.2	537136	696437	472696	74526.6	128165											3057.2	537136	696437	472696	74526.6	128165
	3058.21	538596	703879	472988	74053	118400											3058.21	538596	703879	472988	74053	118400
	3059.21	547966	709546	468150	72724.4	109305											3059.21	547966	709546	468150	72724.4	109305
	3060.21	553918	717739	465124	71037.8	119409											3060.21	553918	717739	465124	71037.8	119409
	3061.21	560376	710408	469185	70966	131810											3061.21	560376	710408	469185	70966	131810
	3062.21	571645	703346	481610	72601.9	134638											3062.21	571645	703346	481610	72601.9	134638
	3063.21	577389	712634	496287	74685.8	136419											3063.21	577389	712634	496287	74685.8	136419
	3064.21	575984	717328	499308	77487.2	126910											3064.21	575984	717328	499308	77487.2	126910
	3065.21	574888	719144	486423	76757.5	129663											3065.21	574888	719144	486423	76757.5	129663
	3066.21	564968	722476	491515	76374.6	139091											3066.21	564968	722476	491515	76374.6	139091
	3067.21	566559	714572	486409	73955	135621											3067.21	566559	714572	486409	73955	135621
	3068.21	560648	709405	469757	74935	134907											3068.21	560648	709405	469757	74935	134907
	3069.21	557638	719177	480782	76125.7	130659											3069.21	557638	719177	480782	76125.7	130659
	3070.21	567343	731455	491020	74061.8	126356											3070.21	567343	731455	491020	74061.8	126356
	3071.21	575283	734285	503161	75533.5	125512											3071.21	575283	734285	503161	75533.5	125512
	3072.21	585519	747046	492950	74249	118945											3072.21	585519	747046	492950	74249	118945
	3073.22	586968	745087	479950	70444.9	110415											3073.22	586968	745087	479950	70444.9	110415
	3074.22	585478	733736	478820	69256.6	108303											3074.22	585478	733736	478820	69256.6	108303
	3075.22	585782	724460	492565	70409.9	115459											3075.22	585782	724460	492565	70409.9	115459
	3076.22	583224	729163	505683	69214.6	113428											3076.22	583224	729163	505683	69214.6	113428
	3077.22	591255	732298	514696	69047.3	113269											3077.22	591255	732298	514696	69047.3	113269
	3078.22	596766	729803	509429	71530.2	116309											3078.22	596766	729803	509429	71530.2	116309
	3079.22	601368	738803	498786	73880.5	116197											3079.22	601368	738803	498786	73880.5	116197
	3080.22	609626	751855	481959	75329.8	113753											3080.22	609626	751855	481959	75329.8	113753
	3081.22	617792	767146	490124	72695.7	103356											3081.22	617792	767146	490124	72695.7	103356
	3082.22	622303	774917	502846	69945.8	92162											3082.22	622303	774917	502846	69945.8	92162
	3083.22	625144	766783	511058	70088.6	95759.2											3083.22	625144	766783	511058	70088.6	95759.2
	3084.22	616235	758780	498366	69077.8	101206											3084.22	616235	758780	498366	69077.8	101206
	3085.22	620874	758915	488709	67292.8	102478											3085.22	620874	758915	488709	67292.8	102478
	3086.22	620752	765181	509499	67507.3	104481											3086.22	620752	765181	509499	67507.3	104481
	3087.22	618383	764794	518854	70374.9	106691											3087.22	618383	764794	518854	70374.9	106691
	3088.23	612518	753638	503770	67315.5	109391											3088.23	612518	753638	503770	67315.5	109391
	3089.23	613568	742649	487901	65409.4	108883											3089.23	613568	742649	487901	65409.4	108883
	3090.23	626081	752669	494889	68389	99223.9											3090.23	626081	752669	494889	68389	99223.9
	3091.23	633846	767672	497268	75466.7	91610.5											3091.23	633846	767672	497268	75466.7	91610.5
	3092.23	631038	777661	496671	75663.7	97112.5											3092.23	631038	777661	496671	75663.7	97112.5
	3093.23	641888	774811	495632	76201.3	99660.1											3093.23	641888	774811	495632	76201.3	99660.1
	3094.23	647679	775055	489544	73738.4	104348											3094.23	647679	775055	489544	73738.4	104348
	3095.23	650089	777406	493051	67694.9	94774.5											3095.23	650089	777406	493051	67694.9	94774.5
	3096.23	648228	781543	503118	66159.5	78080.3											3096.23	648228	781543	503118	66159.5	78080.3
	3097.23	650415	778225	502701	67737.6	78821.3											3097.23	650415	778225	502701	67737.6	78821.3
	3098.23	639247	784331	503700	67739.7	93030.8											3098.23	639247	784331	503700	67739.7	93030.8
	3099.23	632901	784460	505150	70632.8	97437.9											3099.23	632901	784460	505150	70632.8	97437.9
	3100.23	628436	780200	499070	70153.7	92838.5											3100.23	628436	780200	499070	70153.7	92838.5
	3101.23	626305	778859	498985	70474.3	92500.7											3101.23	626305	778859	498985	70474.3	92500.7
	3102.23	631581	780535	499776	70832.7	86137.5											3102.23	631581	780535	499776	70832.7	86137.5
	3103.24	640600	780266	501504	69137.3	85902.9											3103.24	640600	780266	501504	69137.3	85902.9
	3104.24	641743	779465	507525	66845.1	83216.9											3104.24	641743	779465	507525	66845.1	83216.9
	3105.24	643732	786878	522481	66491.3	82484.6											3105.24	643732	786878	522481	66491.3	82484.6
	3106.24	655272	790355	517221	67926.6	80823											3106.24	655272	790355	517221	67926.6	80823
	3107.24	662283	790406	509269	69190.1	78887.9											3107.24	662283	790406	509269	69190.1	78887.9
	3108.24	661739	788252	519198	68695.2	79760.9											3108.24	661739	788252	519198	68695.2	79760.9
	3109.24	648593	790334	515511	69091.8	87919											3109.24	648593	790334	515511	69091.8	87919
	3110.24	647141	798302	500969	66969.7	89982.8											3110.24	647141	798302	500969	66969.7	89982.8
	3111.24	648717	814643	503901	66991.1	90561.7											3111.24	648717	814643	503901	66991.1	90561.7
	3112.24	657852	814424	518852	67913.3	85451.8											3112.24	657852	814424	518852	67913.3	85451.8
	3113.24	661043	804311	531187	67290	80401											3113.24	661043	804311	531187	67290	80401
	3114.24	659086	812138	537063	65137.5	78651.7											3114.24	659086	812138	537063	65137.5	78651.7
	3115.24	654033	814210	535439	66337.3	83338.8											3115.24	654033	814210	535439	66337.3	83338.8
	3116.24	661006	813272	538461	66701.3	74106.7											3116.24	661006	813272	538461	66701.3	74106.7
	3117.24	673541	817924	539044	70764.1	70751.8											3117.24	673541	817924	539044	70764.1	70751.8
	3118.25	670840	823573	528480	67963.7	70189.9											3118.25	670840	823573	528480	67963.7	70189.9
	3119.25	682356	829871	515691	66830.1	66410											3119.25	682356	829871	515691	66830.1	66410
	3120.25	694641	832087	523561	68954.2	61925.4											3120.25	694641	832087	523561	68954.2	61925.4
	3121.25	702940	831445	534409	69288.8	62872.1											3121.25	702940	831445	534409	69288.8	62872.1
	3122.25	703915	843595	556440	70173.3	73190.9											3122.25	703915	843595	556440	70173.3	73190.9
	3123.25	703296	847130	555846	69301.4	82478.4											3123.25	703296	847130	555846	69301.4	82478.4
	3124.25	701480	843011	550424	67533.6	90676.4											3124.25	701480	843011	550424	67533.6	90676.4
	3125.25	699624	842123	549605	66533.3	83351.4											3125.25	699624	842123	549605	66533.3	83351.4
	3126.25	696747	836518	547956	68882.5	67940.7											3126.25	696747	836518	547956	68882.5	67940.7
	3127.25	699291	847487	541923	70900.6	58755.8											3127.25	699291	847487	541923	70900.6	58755.8
	3128.25	700464	853043	523548	71981.7	63894.4											3128.25	700464	853043	523548	71981.7	63894.4
	3129.25	697638	853120	527604	70853.3	72367.1											3129.25	697638	853120	527604	70853.3	72367.1
	3130.25	708411	836455	533830	68169.5	66162											3130.25	708411	836455	533830	68169.5	66162
	3131.25	721725	838706	529515	67524.5	72082.9											3131.25	721725	838706	529515	67524.5	72082.9
	3132.25	730129	848152	519286	67870.6	72074.1											3132.25	730129	848152	519286	67870.6	72074.1
	3133.26	716297	852047	518467	65804.6	74112.9											3133.26	716297	852047	518467	65804.6	74112.9
	3134.26	715477	842839	525280	63228.6	77617.1											3134.26	715477	842839	525280	63228.6	77617.1
	3135.26	711680	848572	530242	65079.4	76912.9											3135.26	711680	848572	530242	65079.4	76912.9
	3136.26	705417	865274	537567	65071.3	68926.7											3136.26	705417	865274	537567	65071.3	68926.7
	3137.26	710196	877427	528045	66668.4	68809.5											3137.26	710196	877427	528045	66668.4	68809.5
	3138.26	721356	879361	517680	67490.2	69544.1											3138.26	721356	879361	517680	67490.2	69544.1
	3139.26	722449	882967	518278	66305.8	69426.8											3139.26	722449	882967	518278	66305.8	69426.8
	3140.26	726338	869300	530070	64380.4	66651.9											3140.26	726338	869300	530070	64380.4	66651.9
	3141.26	739259	872863	536456	65404.9	68646											3141.26	739259	872863	536456	65404.9	68646
	3142.26	743726	879799	539295	68300.4	67817.9											3142.26	743726	879799	539295	68300.4	67817.9
	3143.26	743576	873505	543755	70205.5	72363.2											3143.26	743576	873505	543755	70205.5	72363.2
	3144.26	739151	872965	552130	69387.9	69669.3											3144.26	739151	872965	552130	69387.9	69669.3
	3145.26	727250	883102	554224	69080.9	62518.6											3145.26	727250	883102	554224	69080.9	62518.6
	3146.26	713218	895279	556794	67782.4	66771.7											3146.26	713218	895279	556794	67782.4	66771.7
	3147.26	725119	898960	564797	66418.1	72621.5											3147.26	725119	898960	564797	66418.1	72621.5
	3148.27	742693	893980	564136	68024.3	75741.4											3148.27	742693	893980	564136	68024.3	75741.4
	3149.27	740354	897737	557714	68904.5	75248.3											3149.27	740354	897737	557714	68904.5	75248.3
	3150.27	737073	905603	546599	65698.9	79043.3											3150.27	737073	905603	546599	65698.9	79043.3
	3151.27	743135	906949	553187	64113	82442.4											3151.27	743135	906949	553187	64113	82442.4
	3152.27	745081	900559	552067	64936.6	82264.2											3152.27	745081	900559	552067	64936.6	82264.2
	3153.27	761242	905632	550705	66640.7	80247.8											3153.27	761242	905632	550705	66640.7	80247.8
	3154.27	781361	913094	550957	65185.4	85217.9											3154.27	781361	913094	550957	65185.4	85217.9
	3155.27	775951	912434	556978	64732.5	79093.9											3155.27	775951	912434	556978	64732.5	79093.9
	3156.27	766090	910721	569527	66697.1	70605.4											3156.27	766090	910721	569527	66697.1	70605.4
	3157.27	751850	914636	562716	67659.2	78478.5											3157.27	751850	914636	562716	67659.2	78478.5
	3158.27	745498	927454	538132	68466	74952.4											3158.27	745498	927454	538132	68466	74952.4
	3159.27	749999	931702	523393	66123.4	72160.4											3159.27	749999	931702	523393	66123.4	72160.4
	3160.27	748379	934330	532941	67551.4	74890.5											3160.27	748379	934330	532941	67551.4	74890.5
	3161.27	739682	937904	548354	71761.9	67615.7											3161.27	739682	937904	548354	71761.9	67615.7
	3162.27	741364	933230	570670	71798	71475.7											3162.27	741364	933230	570670	71798	71475.7
	3163.28	753430	934991	572962	70829.9	71790.5											3163.28	753430	934991	572962	70829.9	71790.5
	3164.28	758240	932621	558560	69184.9	71593.4											3164.28	758240	932621	558560	69184.9	71593.4
	3165.28	760917	936350	549407	69479.6	75038.5											3165.28	760917	936350	549407	69479.6	75038.5
	3166.28	756465	934012	556002	71501.9	69719.6											3166.28	756465	934012	556002	71501.9	69719.6
	3167.28	762645	938924	567765	71822.5	62733.6											3167.28	762645	938924	567765	71822.5	62733.6
	3168.28	766017	944647	567654	69067.3	62036.2											3168.28	766017	944647	567654	69067.3	62036.2
	3169.28	767893	945884	560679	68929.4	60332.2											3169.28	767893	945884	560679	68929.4	60332.2
	3170.28	768532	935605	551871	68212.2	64601.7											3170.28	768532	935605	551871	68212.2	64601.7
	3171.28	771482	927206	549024	69435.8	69238.2											3171.28	771482	927206	549024	69435.8	69238.2
	3172.28	775944	926567	540389	69180.7	69559.9											3172.28	775944	926567	540389	69180.7	69559.9
	3173.28	769915	919573	539817	68238.5	64959.1											3173.28	769915	919573	539817	68238.5	64959.1
	3174.28	770870	926365	547009	65780.4	57095.1											3174.28	770870	926365	547009	65780.4	57095.1
	3175.28	763609	943145	553484	65793.7	52424.6											3175.28	763609	943145	553484	65793.7	52424.6
	3176.28	761314	951541	563766	67371.2	54879.8											3176.28	761314	951541	563766	67371.2	54879.8
	3177.28	754293	953018	567767	66896.6	62160.4											3177.28	754293	953018	567767	66896.6	62160.4
	3178.29	761516	955618	572091	64862.7	65027.4											3178.29	761516	955618	572091	64862.7	65027.4
	3179.29	783518	956755	562095	63835.1	70017.4											3179.29	783518	956755	562095	63835.1	70017.4
	3180.29	794128	962273	568590	66402.4	75414.6											3180.29	794128	962273	568590	66402.4	75414.6
	3181.29	793257	959432	570048	71770.7	82054.3											3181.29	793257	959432	570048	71770.7	82054.3
	3182.29	785213	964126	575890	71591.8	83375											3182.29	785213	964126	575890	71591.8	83375
	3183.29	781126	971656	582727	67422.3	72494.8											3183.29	781126	971656	582727	67422.3	72494.8
	3184.29	776062	968314	558376	65598.8	60774.4											3184.29	776062	968314	558376	65598.8	60774.4
	3185.29	783972	968186	553376	67128.3	59247.6											3185.29	783972	968186	553376	67128.3	59247.6
	3186.29	788343	975544	567274	67741.8	58179.1											3186.29	788343	975544	567274	67741.8	58179.1
	3187.29	789170	974410	573964	65327.2	61564.6											3187.29	789170	974410	573964	65327.2	61564.6
	3188.29	783150	980462	565965	67444.7	66323.4											3188.29	783150	980462	565965	67444.7	66323.4
	3189.29	787146	988247	564696	70722.8	75890.3											3189.29	787146	988247	564696	70722.8	75890.3
	3190.29	797778	991262	552130	70739.2	79479.7											3190.29	797778	991262	552130	70739.2	79479.7
	3191.29	800191	982906	553558	72064.3	69125.7											3191.29	800191	982906	553558	72064.3	69125.7
	3192.29	788128	978455	559417	69900.3	66364.3											3192.29	788128	978455	559417	69900.3	66364.3
	3193.3	784257	983776	543701	70065.8	64835.8											3193.3	784257	983776	543701	70065.8	64835.8
	3194.3	774752	989419	530467	69665.8	72246.5											3194.3	774752	989419	530467	69665.8	72246.5
	3195.3	769148	993484	536820	67503.1	75857.6											3195.3	769148	993484	536820	67503.1	75857.6
	3196.3	771471	998780	551562	66934.4	76397.4											3196.3	771471	998780	551562	66934.4	76397.4
	3197.3	768962	997607	564626	70007.7	83549.7											3197.3	768962	997607	564626	70007.7	83549.7
	3198.3	765376	997385	580378	70022.4	81498.8											3198.3	765376	997385	580378	70022.4	81498.8
	3199.3	770128	999452	588751	70429.1	73436.2											3199.3	770128	999452	588751	70429.1	73436.2
	3200.3	779064	983903	581622	71782.6	76697											3200.3	779064	983903	581622	71782.6	76697
	3201.3	779321	982144	575368	70528.5	80382.9											3201.3	779321	982144	575368	70528.5	80382.9
	3202.3	790952	986089	574533	68363.8	84253.8											3202.3	790952	986089	574533	68363.8	84253.8
	3203.3	791727	979657	561577	69992.3	82986.4											3203.3	791727	979657	561577	69992.3	82986.4
	3204.3	788349	974434	560383	69273.4	78784.7											3204.3	788349	974434	560383	69273.4	78784.7
	3205.3	792019	985034	559870	69354.6	88568											3205.3	792019	985034	559870	69354.6	88568
	3206.3	799980	994481	560407	69783.7	91121.5											3206.3	799980	994481	560407	69783.7	91121.5
	3207.3	803604	992977	556027	73341.1	85335.3											3207.3	803604	992977	556027	73341.1	85335.3
	3208.31	810541	981667	547960	75145	74971											3208.31	810541	981667	547960	75145	74971
	3209.31	808868	977917	547078	74795.7	71906.1											3209.31	808868	977917	547078	74795.7	71906.1
	3210.31	797166	987145	535617	72601.9	80589.1											3210.31	797166	987145	535617	72601.9	80589.1
	3211.31	769285	981013	535020	73392.6	78300											3211.31	769285	981013	535020	73392.6	78300
	3212.31	741608	964145	541685	72128.4	79875.5											3212.31	741608	964145	541685	72128.4	79875.5
	3213.31	734388	966499	548530	70742.7	79949											3213.31	734388	966499	548530	70742.7	79949
	3214.31	728022	977560	541402	70467.6	77063.9											3214.31	728022	977560	541402	70467.6	77063.9
	3215.31	721693	974509	533508	71632.1	74462.4											3215.31	721693	974509	533508	71632.1	74462.4
	3216.31	736168	975490	531691	69765.2	78261.2											3216.31	736168	975490	531691	69765.2	78261.2
	3217.31	748571	980701	524389	67493.7	73597.5											3217.31	748571	980701	524389	67493.7	73597.5
	3218.31	749328	969602	530003	66481.5	71981.5											3218.31	749328	969602	530003	66481.5	71981.5
	3219.31	740472	969883	540387	65395.4	83985.9											3219.31	740472	969883	540387	65395.4	83985.9
	3220.31	738223	971848	541629	67257.8	76800.9											3220.31	738223	971848	541629	67257.8	76800.9
	3221.31	737133	961301	526689	66385.2	70827.1											3221.31	737133	961301	526689	66385.2	70827.1
	3222.31	733563	957494	515977	67740.4	66094.1											3222.31	733563	957494	515977	67740.4	66094.1
	3223.32	739672	961892	507480	70666.8	70255											3223.32	739672	961892	507480	70666.8	70255
	3224.32	742757	955120	501988	72503.2	70256.3											3224.32	742757	955120	501988	72503.2	70256.3
	3225.32	742101	958864	507661	74261.3	67806.5											3225.32	742101	958864	507661	74261.3	67806.5
	3226.32	747845	963653	508902	73363.9	79564											3226.32	747845	963653	508902	73363.9	79564
	3227.32	746778	963428	506257	73058	81407.1											3227.32	746778	963428	506257	73058	81407.1
	3228.32	730150	956687	508615	71512.7	86237											3228.32	730150	956687	508615	71512.7	86237
	3229.32	728543	953084	509235	70295.4	80403.3											3229.32	728543	953084	509235	70295.4	80403.3
	3230.32	726258	952430	507010	68603.5	79315.3											3230.32	726258	952430	507010	68603.5	79315.3
	3231.32	727871	948737	516276	67449.6	75361.3											3231.32	727871	948737	516276	67449.6	75361.3
	3232.32	727923	940529	510891	63742	78833.6											3232.32	727923	940529	510891	63742	78833.6
	3233.32	734534	927473	510302	64983.1	81707.5											3233.32	734534	927473	510302	64983.1	81707.5
	3234.32	729794	920380	505312	68511.1	76138.6											3234.32	729794	920380	505312	68511.1	76138.6
	3235.32	723054	929444	498224	70533.1	70528.6											3235.32	723054	929444	498224	70533.1	70528.6
	3236.32	721284	939946	498856	71548.1	68265.4											3236.32	721284	939946	498856	71548.1	68265.4
	3237.32	717016	931204	503867	73020.2	65124.3											3237.32	717016	931204	503867	73020.2	65124.3
	3238.33	719865	911141	486546	72571.5	59041.5											3238.33	719865	911141	486546	72571.5	59041.5
	3239.33	720418	909560	485152	69394.2	52257.7											3239.33	720418	909560	485152	69394.2	52257.7
	3240.33	709615	919514	494804	67250.4	55287.6											3240.33	709615	919514	494804	67250.4	55287.6
	3241.33	704088	924737	498606	65758.7	57223.5											3241.33	704088	924737	498606	65758.7	57223.5
	3242.33	719597	919717	483439	66026.8	53848.9											3242.33	719597	919717	483439	66026.8	53848.9
	3243.33	732295	905071	486636	65009.7	58053.1											3243.33	732295	905071	486636	65009.7	58053.1
	3244.33	739447	895217	477144	65059.8	52901.3											3244.33	739447	895217	477144	65059.8	52901.3
	3245.33	731917	899822	471120	62640.6	49317.5											3245.33	731917	899822	471120	62640.6	49317.5
	3246.33	709289	901414	467842	60023.6	53901.2											3246.33	709289	901414	467842	60023.6	53901.2
	3247.33	672946	895289	470560	59444	50133.7											3247.33	672946	895289	470560	59444	50133.7
	3248.33	637143	884432	467844	57305.2	40660.2											3248.33	637143	884432	467844	57305.2	40660.2
	3249.33	620289	875885	461448	54412.4	36653.7											3249.33	620289	875885	461448	54412.4	36653.7
	3250.33	614822	874438	451667	53186.7	34063.2											3250.33	614822	874438	451667	53186.7	34063.2
	3251.33	635716	875461	433647	52384.9	34347.3											3251.33	635716	875461	433647	52384.9	34347.3
	3252.33	655608	877694	421515	52116.4	35690											3252.33	655608	877694	421515	52116.4	35690
	3253.34	669178	864166	425052	51219	29392.7											3253.34	669178	864166	425052	51219	29392.7
	3254.34	684350	852689	444849	48762.7	32694.6											3254.34	684350	852689	444849	48762.7	32694.6
	3255.34	682670	849533	444426	49268.8	38060.1											3255.34	682670	849533	444426	49268.8	38060.1
	3256.34	659934	841360	433964	49822.5	41248.9											3256.34	659934	841360	433964	49822.5	41248.9
	3257.34	625244	832681	428370	49065.8	32867.3											3257.34	625244	832681	428370	49065.8	32867.3
	3258.34	595024	815980	430758	46660.6	31011.8											3258.34	595024	815980	430758	46660.6	31011.8
	3259.34	593063	807272	423738	45543.4	24030.9											3259.34	593063	807272	423738	45543.4	24030.9
	3260.34	594000	811259	434765	45686.6	20481.6											3260.34	594000	811259	434765	45686.6	20481.6
	3261.34	586187	821944	441267	47004	29935											3261.34	586187	821944	441267	47004	29935
	3262.34	590756	813127	419679	47293.4	32625.4											3262.34	590756	813127	419679	47293.4	32625.4
	3263.34	579769	792284	411639	45839.2	27704.5											3263.34	579769	792284	411639	45839.2	27704.5
	3264.34	569597	786860	415437	45785.6	7173.51											3264.34	569597	786860	415437	45785.6	7173.51
	3265.34	569522	776935	418831	46997.7	1424.41											3265.34	569522	776935	418831	46997.7	1424.41
	3266.34	569572	763547	401263	45698.8	4822.21											3266.34	569572	763547	401263	45698.8	4822.21
	3267.34	567129	753163	399598	42922.3	14757.2											3267.34	567129	753163	399598	42922.3	14757.2
	3268.35	568559	760615	408093	42409.5	12532.1											3268.35	568559	760615	408093	42409.5	12532.1
	3269.35	572524	762359	404412	40532.8	14449.8											3269.35	572524	762359	404412	40532.8	14449.8
	3270.35	573404	749705	387013	37579.9	12154.5											3270.35	573404	749705	387013	37579.9	12154.5
	3271.35	585007	734692	375018	35121.1	5094.01											3271.35	585007	734692	375018	35121.1	5094.01
	3272.35	587702	726002	362418	34787.2	3059.81											3272.35	587702	726002	362418	34787.2	3059.81
	3273.35	584057	715682	352143	35397.6	7585.61											3273.35	584057	715682	352143	35397.6	7585.61
	3274.35	562051	703037	359370	36385	6956.21											3274.35	562051	703037	359370	36385	6956.21
	3275.35	548615	691412	363710	37464.7	-911.587											3275.35	548615	691412	363710	37464.7	-911.587
	3276.35	536746	689887	370377	38008.3	-1721.49											3276.35	536746	689887	370377	38008.3	-1721.49
	3277.35	522922	689782	367911	38575.6	-86.2867											3277.35	522922	689782	367911	38575.6	-86.2867
	3278.35	522284	677216	356218	37592.5	6697.61											3278.35	522284	677216	356218	37592.5	6697.61
	3279.35	527759	665060	359320	38342.5	10119.4											3279.35	527759	665060	359320	38342.5	10119.4
	3280.35	530734	661018	370586	39001.2	5068.71											3280.35	530734	661018	370586	39001.2	5068.71
	3281.35	526464	662558	354141	40136.6	-6000.89											3281.35	526464	662558	354141	40136.6	-6000.89
	3282.35	517994	657796	339613	41146.7	-12123.3											3282.35	517994	657796	339613	41146.7	-12123.3
	3283.36	522897	653201	341368	41302.5	-8806.89											3283.36	522897	653201	341368	41302.5	-8806.89
	3284.36	519112	656575	350536	39090.5	-8279.09											3284.36	519112	656575	350536	39090.5	-8279.09
	3285.36	517418	663796	345512	40988.5	-17660.3											3285.36	517418	663796	345512	40988.5	-17660.3
	3286.36	528970	655268	336811	44951.6	-16864.7											3286.36	528970	655268	336811	44951.6	-16864.7
	3287.36	534979	646757	340589	45900.4	-10501.1											3287.36	534979	646757	340589	45900.4	-10501.1
	3288.36	533616	641908	339982	45085.3	-11803.3											3288.36	533616	641908	339982	45085.3	-11803.3
	3289.36	520882	636619	334343	40746.7	-12071.2											3289.36	520882	636619	334343	40746.7	-12071.2
	3290.36	509807	631349	324927	41038.9	-21528.6											3290.36	509807	631349	324927	41038.9	-21528.6
	3291.36	508549	630572	327051	41463.1	-15499.8											3291.36	508549	630572	327051	41463.1	-15499.8
	3292.36	518553	628325	334017	41815.2	-5379.39											3292.36	518553	628325	334017	41815.2	-5379.39
	3293.36	528513	631574	336202	43552.6	-1197.39											3293.36	528513	631574	336202	43552.6	-1197.39
	3294.36	523171	630538	340350	48222.7	-6129.79											3294.36	523171	630538	340350	48222.7	-6129.79
	3295.36	519701	624715	358027	53312.4	-8792.99											3295.36	519701	624715	358027	53312.4	-8792.99
	3296.36	523736	610637	367395	53639.3	-21548.6											3296.36	523736	610637	367395	53639.3	-21548.6
	3297.36	534576	603919	366570	56745.9	-28806											3297.36	534576	603919	366570	56745.9	-28806
	3298.37	550121	608768	367668	57745.1	-24709.7											3298.37	550121	608768	367668	57745.1	-24709.7
	3299.37	552493	605428	363015	59641.4	-21174.8											3299.37	552493	605428	363015	59641.4	-21174.8
	3300.37	563770	595378	357707	60612.3	-13140.1											3300.37	563770	595378	357707	60612.3	-13140.1
	3301.37	562343	589838	358861	60395.3	-7869.19											3301.37	562343	589838	358861	60395.3	-7869.19
	3302.37	532430	578537	361635	62126.8	-5068.79											3302.37	532430	578537	361635	62126.8	-5068.79
	3303.37	499998	573799	356033	63241.2	-6174.39											3303.37	499998	573799	356033	63241.2	-6174.39
	3304.37	491148	582841	357192	68133.5	-2315.19											3304.37	491148	582841	357192	68133.5	-2315.19
	3305.37	503139	576764	382425	68048.1	-2052.89											3305.37	503139	576764	382425	68048.1	-2052.89
	3306.37	519344	571619	395422	69908.3	-8838.09											3306.37	519344	571619	395422	69908.3	-8838.09
	3307.37	537974	571216	391666	75756.5	-4926.69											3307.37	537974	571216	391666	75756.5	-4926.69
	3308.37	551830	566168	374395	83535.6	-1098.69											3308.37	551830	566168	374395	83535.6	-1098.69
	3309.37	543731	561202	376265	86115.8	7639.41											3309.37	543731	561202	376265	86115.8	7639.41
	3310.37	532352	564038	385675	89590.9	8987.91											3310.37	532352	564038	385675	89590.9	8987.91
	3311.37	513836	569210	395383	95312.4	-979.687											3311.37	513836	569210	395383	95312.4	-979.687
	3312.38	506101	570388	421411	103941	-4975.09											3312.38	506101	570388	421411	103941	-4975.09
	3313.38	507426	576325	450477	109320	-11860.7											3313.38	507426	576325	450477	109320	-11860.7
	3314.38	504468	586024	473526	109287	-5878.39											3314.38	504468	586024	473526	109287	-5878.39
	3315.38	517186	580541	507784	122010	-3329.89											3315.38	517186	580541	507784	122010	-3329.89
	3316.38	534787	579659	561793	133362	-7037.19											3316.38	534787	579659	561793	133362	-7037.19
	3317.38	553345	599594	602305	147853	-7767.19											3317.38	553345	599594	602305	147853	-7767.19
	3318.38	549688	607705	652297	161106	-4856.89											3318.38	549688	607705	652297	161106	-4856.89
	3319.38	531175	613960	713277	178809	319.213											3319.38	531175	613960	713277	178809	319.213
	3320.38	515105	611369	773953	197096	1847.71											3320.38	515105	611369	773953	197096	1847.71
	3321.38	512861	616115	837148	215831	7119.31											3321.38	512861	616115	837148	215831	7119.31
	3322.38	521999	630203	914467	234960	17117.5											3322.38	521999	630203	914467	234960	17117.5
	3323.38	535289	645080	--	261933	18893.6											3323.38	535289	645080	1026470	261933	18893.6
	3324.38	554003	647942	--	290278	20619.2											3324.38	554003	647942	1141350	290278	20619.2
	3325.38	589817	643975	--	313160	9182.01											3325.38	589817	643975	1248280	313160	9182.01
	3326.38	601941	648695	--	338279	8162.51											3326.38	601941	648695	1364170	338279	8162.51
	3327.39	605731	649217	--	--	19445.4											3327.39	605731	649217	1498290	382698	19445.4
	3328.39	597812	645179	--	--	23101.6											3328.39	597812	645179	1636790	423075	23101.6
	3329.39	595887	659698	--	--	19927.2											3329.39	595887	659698	1792320	462620	19927.2
	3330.39	605866	677980	--	--	17612.3											3330.39	605866	677980	1935070	512494	17612.3
	3331.39	625612	692654	--	--	15297.6											3331.39	625612	692654	2115100	553234	15297.6
	3332.39	637039	703357	--	--	17291.6											3332.39	637039	703357	2334850	614607	17291.6
	3333.39	648944	706202	--	--	25870.5											3333.39	648944	706202	2565830	673274	25870.5
	3334.39	655238	718940	--	--	25927.1											3334.39	655238	718940	2795300	730295	25927.1
	3335.39	664082	736355	--	--	27976.2											3335.39	664082	736355	3030580	789712	27976.2
	3336.39	674273	748829	--	--	20216.3											3336.39	674273	748829	3305440	848735	20216.3
	3337.39	691557	750500	--	--	17145.1											3337.39	691557	750500	3619910	915336	17145.1
	3338.39	705345	762688	--	--	19668.5											3338.39	705345	762688	3930720	984757	19668.5
	3339.39	719681	786691	--	--	24901.1											3339.39	719681	786691	4254220	1058960	24901.1
	3340.39	731655	803837	--	--	24755.7											3340.39	731655	803837	4576300	1121870	24755.7
	3341.39	757292	826013	--	--	31234.9											3341.39	757292	826013	4883640	1180010	31234.9
	3342.4	777124	839303	--	--	32525.3											3342.4	777124	839303	5159270	1226720	32525.3
	3343.4	786705	842599	--	--	38903											3343.4	786705	842599	5377010	1258430	38903
	3344.4	799253	850535	--	--	46190.7											3344.4	799253	850535	5494390	1275650	46190.7
	3345.4	804074	860924	--	--	53921.8											3345.4	804074	860924	5499430	1263690	53921.8
	3346.4	804038	852571	--	--	50458.2											3346.4	804038	852571	5382510	1228620	50458.2
	3347.4	795517	833608	--	--	27754.9											3347.4	795517	833608	5143200	1161960	27754.9
	3348.4	784753	815398	--	--	4217.21											3348.4	784753	815398	4829400	1072810	4217.21
	3349.4	757945	794645	--	--	-9420.29											3349.4	757945	794645	4440090	960173	-9420.29
	3350.4	723076	779576	--	--	-19017.4											3350.4	723076	779576	3915090	829077	-19017.4
	3351.4	701765	759484	--	--	-27153.1											3351.4	701765	759484	3268870	681032	-27153.1
	3352.4	690564	729412	--	--	-37454											3352.4	690564	729412	2525790	516262	-37454
	3353.4	670726	697487	--	--	-53474.7											3353.4	670726	697487	1698740	335838	-53474.7
	3354.4	633468	658376	--	--	-66053											3354.4	633468	658376	819695	146642	-66053
	3355.4	562396	607234	--	--	-87369.6											3355.4	562396	607234	-63532.6	-47177.5	-87369.6
	3356.4	488315	543179	--	--	-117791											3356.4	488315	543179	-933395	-237766	-117791
	3357.41	418295	485257	--	--	-145798											3357.41	418295	485257	-1736680	-415634	-145798
	3358.41	370640	449212	--	--	-154271											3358.41	370640	449212	-2428790	-573475	-154271
	3359.41	363472	429977	--	--	-159011											3359.41	363472	429977	-2975560	-710732	-159011
	3360.41	388904	431338	--	--	-158014											3360.41	388904	431338	-3420520	-818510	-158014
	3361.41	403443	438028	--	--	-152053											3361.41	403443	438028	-3785200	-891906	-152053
	3362.41	418107	444739	--	--	-141921											3362.41	418107	444739	-3996280	-941450	-141921
	3363.41	428959	447496	--	--	-132521											3363.41	428959	447496	-4045700	-955627	-132521
	3364.41	446434	456574	--	--	-114492											3364.41	446434	456574	-3988140	-955138	-114492
	3365.41	475529	480844	--	--	-93276.1											3365.41	475529	480844	-3860700	-938076	-93276.1
	3366.41	499321	507065	--	--	-73968.3											3366.41	499321	507065	-3695910	-901142	-73968.3
	3367.41	536795	529249	--	--	-62230.8											3367.41	536795	529249	-3526290	-849923	-62230.8
	3368.41	571284	544861	--	--	-61517.7											3368.41	571284	544861	-3310980	-799065	-61517.7
	3369.41	589852	565796	--	--	-60985.7											3369.41	589852	565796	-3076090	-749037	-60985.7
	3370.41	590320	583613	--	--	-47900.1											3370.41	590320	583613	-2816330	-692226	-47900.1
	3371.41	595208	591827	--	--	-44826.3											3371.41	595208	591827	-2560450	-629042	-44826.3
	3372.42	601370	599084	--	--	-47529.9											3372.42	601370	599084	-2309490	-566928	-47529.9
	3373.42	594792	608495	--	--	-46986.3											3373.42	594792	608495	-2043200	-511913	-46986.3
	3374.42	599434	630965	--	--	-38350.3											3374.42	599434	630965	-1811630	-460409	-38350.3
	3375.42	630074	643687	--	--	-32190.6											3375.42	630074	643687	-1612990	-407675	-32190.6
	3376.42	645024	655856	--	--	-38152.8											3376.42	645024	655856	-1429450	-358489	-38152.8
	3377.42	650270	668987	--	-311915	-33283.2											3377.42	650270	668987	-1246990	-311915	-33283.2
	3378.42	682352	683075	--	-268147	-30034.4											3378.42	682352	683075	-1098550	-268147	-30034.4
	3379.42	702568	703417	--	-229975	-27567.3											3379.42	702568	703417	-961434	-229975	-27567.3
	3380.42	720604	719423	--	-197661	-27693.7											3380.42	720604	719423	-817376	-197661	-27693.7
	3381.42	734733	735151	--	-164836	-26183.6											3381.42	734733	735151	-685908	-164836	-26183.6
	3382.42	731496	730552	--	-132998	-20900.6											3382.42	731496	730552	-557618	-132998	-20900.6
	3383.42	709829	724292	--	-106626	-19028.6											3383.42	709829	724292	-454399	-106626	-19028.6
	3384.42	698892	734600	-360048	-84018.9	-20475.7											3384.42	698892	734600	-360048	-84018.9	-20475.7
	3385.42	710709	764245	-264470	-66818.5	-21138.7											3385.42	710709	764245	-264470	-66818.5	-21138.7
	3386.42	722350	787376	-171606	-47645.1	-17664.8											3386.42	722350	787376	-171606	-47645.1	-17664.8
	3387.43	732476	802600	-74068	-25694.2	-15402											3387.43	732476	802600	-74068	-25694.2	-15402
	3388.43	744060	806783	22527.2	-6331.46	-15953.8											3388.43	744060	806783	22527.2	-6331.46	-15953.8
	3389.43	761248	810802	88473.8	5646.94	-7037.29											3389.43	761248	810802	88473.8	5646.94	-7037.29
	3390.43	770756	823426	141930	15950.6	-9905.49											3390.43	770756	823426	141930	15950.6	-9905.49
	3391.43	784616	826664	202786	27374.2	-14684.2											3391.43	784616	826664	202786	27374.2	-14684.2
	3392.43	789543	827003	259600	37611.4	-12523											3392.43	789543	827003	259600	37611.4	-12523
	3393.43	788089	821669	309201	47832.8	1454.41											3393.43	788089	821669	309201	47832.8	1454.41
	3394.43	794895	818897	355119	56415.5	8695.01											3394.43	794895	818897	355119	56415.5	8695.01
	3395.43	819882	834671	382968	62039.3	-3593.99											3395.43	819882	834671	382968	62039.3	-3593.99
	3396.43	826602	852860	426305	68285.7	-10135.9											3396.43	826602	852860	426305	68285.7	-10135.9
	3397.43	831961	867764	466960	72549.1	-6594.49											3397.43	831961	867764	466960	72549.1	-6594.49
	3398.43	835323	872056	496933	75214.7	-10284											3398.43	835323	872056	496933	75214.7	-10284
	3399.43	831561	868696	511458	76765.2	-5442.59											3399.43	831561	868696	511458	76765.2	-5442.59
	3400.43	824802	872900	520992	82969.3	7297.11											3400.43	824802	872900	520992	82969.3	7297.11
	3401.43	832361	879590	538341	83454	3748.01											3401.43	832361	879590	538341	83454	3748.01
	3402.44	850043	879167	546118	84177.8	1520.01											3402.44	850043	879167	546118	84177.8	1520.01
	3403.44	870132	885994	559258	82277.3	-1839.89											3403.44	870132	885994	559258	82277.3	-1839.89
	3404.44	879680	895126	575556	84046.9	2590.11											3404.44	879680	895126	575556	84046.9	2590.11
	3405.44	881792	905930	592906	83345.2	11015.2											3405.44	881792	905930	592906	83345.2	11015.2
	3406.44	878370	917053	597422	85076.6	10670.4											3406.44	878370	917053	597422	85076.6	10670.4
	3407.44	885336	929732	599429	81385.5	494.713											3407.44	885336	929732	599429	81385.5	494.713
	3408.44	893091	935345	601684	78440.3	-5946.89											3408.44	893091	935345	601684	78440.3	-5946.89
	3409.44	886264	942664	602307	76769.7	-1047.49											3409.44	886264	942664	602307	76769.7	-1047.49
	3410.44	875459	941681	608224	81416.3	2001.81											3410.44	875459	941681	608224	81416.3	2001.81
	3411.44	880567	940405	605011	88939.2	6623.51											3411.44	880567	940405	605011	88939.2	6623.51
	3412.44	897492	946709	606260	88936.8	9151.31											3412.44	897492	946709	606260	88936.8	9151.31
	3413.44	918976	956062	619980	84588	-903.587											3413.44	918976	956062	619980	84588	-903.587
	3414.44	929226	962251	627651	82247.2	-4139.39											3414.44	929226	962251	627651	82247.2	-4139.39
	3415.44	917341	986057	640392	78418.2	-384.087											3415.44	917341	986057	640392	78418.2	-384.087
	3416.44	910821	1002940	640678	73887.1	7128.21											3416.44	910821	1002940	640678	73887.1	7128.21
	3417.45	916919	1002520	651975	72888.2	18128.7											3417.45	916919	1002520	651975	72888.2	18128.7
	3418.45	933923	1011810	655159	71251.6	12080.8											3418.45	933923	1011810	655159	71251.6	12080.8
	3419.45	947407	1020290	641439	68131.4	6172.01											3419.45	947407	1020290	641439	68131.4	6172.01
	3420.45	952614	1023820	646324	71957.6	6047.91											3420.45	952614	1023820	646324	71957.6	6047.91
	3421.45	954072	1026280	649836	72424.8	9402.31											3421.45	954072	1026280	649836	72424.8	9402.31
	3422.45	952821	1021910	640057	69055	61.9133											3422.45	952821	1021910	640057	69055	61.9133
	3423.45	964576	1016620	638203	68675.6	-6201.59											3423.45	964576	1016620	638203	68675.6	-6201.59
	3424.45	978239	1015810	648475	70019.6	-10904											3424.45	978239	1015810	648475	70019.6	-10904
	3425.45	987408	1025970	644895	66297.7	1839.41											3425.45	987408	1025970	644895	66297.7	1839.41
	3426.45	978855	1045190	619071	64693.3	8414.11											3426.45	978855	1045190	619071	64693.3	8414.11
	3427.45	975043	1054560	624579	66845.8	-1061.39											3427.45	975043	1054560	624579	66845.8	-1061.39
	3428.45	983980	1068210	632590	69980.1	-5280.39											3428.45	983980	1068210	632590	69980.1	-5280.39
	3429.45	995315	1084690	644665	70357.4	-2022.49											3429.45	995315	1084690	644665	70357.4	-2022.49
	3430.45	1014140	1084730	663102	70150.2	3439.61											3430.45	1014140	1084730	663102	70150.2	3439.61
	3431.45	1021180	1092540	667806	70341.6	-2784.09											3431.45	1021180	1092540	667806	70341.6	-2784.09
	3432.46	1022380	1091500	658768	68974.9	6775.31											3432.46	1022380	1091500	658768	68974.9	6775.31
	3433.46	1030250	1102670	644782	68153.1	16297.6											3433.46	1030250	1102670	644782	68153.1	16297.6
	3434.46	1035720	1119240	649341	69246.1	15627.6											3434.46	1035720	1119240	649341	69246.1	15627.6
	3435.46	1038020	1126730	664398	69079.2	13834.7											3435.46	1038020	1126730	664398	69079.2	13834.7
	3436.46	1046860	1123820	674977	67760.4	12925.6											3436.46	1046860	1123820	674977	67760.4	12925.6
	3437.46	1056820	1132050	681329	65905.7	12546.4											3437.46	1056820	1132050	681329	65905.7	12546.4
	3438.46	1062370	1141830	686752	64231	14703.1											3438.46	1062370	1141830	686752	64231	14703.1
	3439.46	1057790	1150610	698436	62276.9	7913.11											3439.46	1057790	1150610	698436	62276.9	7913.11
	3440.46	1052830	1161340	691377	64565.9	4333.81											3440.46	1052830	1161340	691377	64565.9	4333.81
	3441.46	1058140	1170420	683793	65094.1	-587.787											3441.46	1058140	1170420	683793	65094.1	-587.787
	3442.46	1074520	1179930	704207	67306.8	1917.01											3442.46	1074520	1179930	704207	67306.8	1917.01
	3443.46	1085860	1185670	714048	70487.2	2740.01											3443.46	1085860	1185670	714048	70487.2	2740.01
	3444.46	1116420	1209660	720398	70597.8	7242.81											3444.46	1116420	1209660	720398	70597.8	7242.81
	3445.46	1152820	1225800	729288	71843.5	9855.51											3445.46	1152820	1225800	729288	71843.5	9855.51
	3446.46	1151940	1225670	739609	70855.1	13827.1											3446.46	1151940	1225670	739609	70855.1	13827.1
	3447.47	1146460	1232560	749943	70585.2	12833.1											3447.47	1146460	1232560	749943	70585.2	12833.1
	3448.47	1146000	1243550	752949	68723.9	15962.9											3448.47	1146000	1243550	752949	68723.9	15962.9
	3449.47	1155520	1237410	744250	68206.6	10492.5											3449.47	1155520	1237410	744250	68206.6	10492.5
	3450.47	1160830	1246060	761362	69854.1	1962.01											3450.47	1160830	1246060	761362	69854.1	1962.01
	3451.47	1170220	1261110	775786	74178.7	-2494.29											3451.47	1170220	1261110	775786	74178.7	-2494.29
	3452.47	1178260	1273970	773167	73436	-3365.79											3452.47	1178260	1273970	773167	73436	-3365.79
	3453.47	1188260	1286700	754641	73924.9	-4300.39											3453.47	1188260	1286700	754641	73924.9	-4300.39
	3454.47	1197910	1300130	752902	76721.8	-7278.39											3454.47	1197910	1300130	752902	76721.8	-7278.39
	3455.47	1199060	1301380	763443	75611.2	-12856.4											3455.47	1199060	1301380	763443	75611.2	-12856.4
	3456.47	1194510	1311180	770469	76993.7	-25805.4											3456.47	1194510	1311180	770469	76993.7	-25805.4
	3457.47	1200740	1325460	772254	78121.1	-19652.5											3457.47	1200740	1325460	772254	78121.1	-19652.5
	3458.47	1219750	1338410	779524	77279.7	-12418.4											3458.47	1219750	1338410	779524	77279.7	-12418.4
	3459.47	1230690	1354990	776202	79428.7	-5575.89											3459.47	1230690	1354990	776202	79428.7	-5575.89
	3460.47	1229860	1372430	786967	81845.4	-13969.3											3460.47	1229860	1372430	786967	81845.4	-13969.3
	3461.47	1227190	1378220	796439	86380.7	-12195.7											3461.47	1227190	1378220	796439	86380.7	-12195.7
	3462.48	1234650	1379240	800934	86916.6	-4496.49											3462.48	1234650	1379240	800934	86916.6	-4496.49
	3463.48	1246130	1385440	809646	85250.9	-8588.09											3463.48	1246130	1385440	809646	85250.9	-8588.09
	3464.48	1260570	1403580	812085	85422.4	-7702.79											3464.48	1260570	1403580	812085	85422.4	-7702.79
	3465.48	1278740	1418840	817045	82330.5	2824.21											3465.48	1278740	1418840	817045	82330.5	2824.21
	3466.48	1287040	1429380	827345	81604.6	11227.9											3466.48	1287040	1429380	827345	81604.6	11227.9
	3467.48	1296200	1442390	832450	82958.4	6491.11											3467.48	1296200	1442390	832450	82958.4	6491.11
	3468.48	1320480	1454380	850923	84115.5	-2301.19											3468.48	1320480	1454380	850923	84115.5	-2301.19
	3469.48	1329630	1462080	862713	83088.3	-11840.3											3469.48	1329630	1462080	862713	83088.3	-11840.3
	3470.48	1336580	1466390	864897	82506.9	-8921.79											3470.48	1336580	1466390	864897	82506.9	-8921.79
	3471.48	1349300	1476070	873016	83267.8	-11598.6											3471.48	1349300	1476070	873016	83267.8	-11598.6
	3472.48	1365000	1487860	887690	85189.3	-3214.49											3472.48	1365000	1487860	887690	85189.3	-3214.49
	3473.48	1385610	1512500	896157	87341.8	8655.81											3473.48	1385610	1512500	896157	87341.8	8655.81
	3474.48	1400350	1526700	896807	88823	8231.01											3474.48	1400350	1526700	896807	88823	8231.01
	3475.48	1405080	1550370	898593	90512.5	6008.71											3475.48	1405080	1550370	898593	90512.5	6008.71
	3476.48	1409350	1569370	902895	93851.1	757.713											3476.48	1409350	1569370	902895	93851.1	757.713
	3477.49	1403660	1587190	908120	93506.4	-1290.99											3477.49	1403660	1587190	908120	93506.4	-1290.99
	3478.49	1413350	1594910	914827	91552	-12568.5											3478.49	1413350	1594910	914827	91552	-12568.5
	3479.49	1438320	1609450	917401	89775.7	-19042											3479.49	1438320	1609450	917401	89775.7	-19042
	3480.49	1455810	1632100	930204	88552.5	-20215.6											3480.49	1455810	1632100	930204	88552.5	-20215.6
	3481.49	1466040	1648730	939732	86886.8	-11084.4											3481.49	1466040	1648730	939732	86886.8	-11084.4
	3482.49	1479760	1649360	948408	89036.2	-2112.29											3482.49	1479760	1649360	948408	89036.2	-2112.29
	3483.49	1486940	1663180	958158	94796.1	9149.61											3483.49	1486940	1663180	958158	94796.1	9149.61
	3484.49	1497580	1684730	960700	96483.8	1785.41											3484.49	1497580	1684730	960700	96483.8	1785.41
	3485.49	1503400	1699860	961733	94276.4	-20088.6											3485.49	1503400	1699860	961733	94276.4	-20088.6
	3486.49	1512250	1716540	970168	94923.2	-29273.8											3486.49	1512250	1716540	970168	94923.2	-29273.8
	3487.49	1522060	1730730	984816	96168.8	-22084.6											3487.49	1522060	1730730	984816	96168.8	-22084.6
	3488.49	1526800	1745310	989289	98706.7	-16957.2											3488.49	1526800	1745310	989289	98706.7	-16957.2
	3489.49	1538650	1751390	1004050	93450.7	-16767.9											3489.49	1538650	1751390	1004050	93450.7	-16767.9
	3490.49	1559930	1772960	1008100	93012.9	-19111.3											3490.49	1559930	1772960	1008100	93012.9	-19111.3
	3491.49	1570760	1800060	1009100	96196.1	-19940.6											3491.49	1570760	1800060	1009100	96196.1	-19940.6
	3492.5	1589780	1812600	1021150	100882	-18294.5											3492.5	1589780	1812600	1021150	100882	-18294.5
	3493.5	1605600	1818290	1039540	100897	-12771.1											3493.5	1605600	1818290	1039540	100897	-12771.1
	3494.5	1618720	1825690	1051280	102615	-9834.59											3494.5	1618720	1825690	1051280	102615	-9834.59
	3495.5	1638150	1832520	1051900	101185	-11282.3											3495.5	1638150	1832520	1051900	101185	-11282.3
	3496.5	1647320	1846200	1065450	103033	-15441.7											3496.5	1647320	1846200	1065450	103033	-15441.7
	3497.5	1644580	1863200	1070740	105663	-6657.79											3497.5	1644580	1863200	1070740	105663	-6657.79
	3498.5	1665500	1885750	1076000	109150	-7174.09											3498.5	1665500	1885750	1076000	109150	-7174.09
	3499.5	1669860	1910490	1077290	107944	-8050.49											3499.5	1669860	1910490	1077290	107944	-8050.49
	3500.5	1670320	1938340	1083490	104596	-6519.19											3500.5	1670320	1938340	1083490	104596	-6519.19
	3501.5	1696500	1949950	1095060	104426	-2958.79											3501.5	1696500	1949950	1095060	104426	-2958.79
	3502.5	1709740	1957890	1109310	105248	-7274.89											3502.5	1709740	1957890	1109310	105248	-7274.89
	3503.5	1717210	1961720	1129270	105261	-5165.59											3503.5	1717210	1961720	1129270	105261	-5165.59
	3504.5	1727320	1981710	1159800	107412	-3223.39											3504.5	1727320	1981710	1159800	107412	-3223.39
	3505.5	1734780	2004380	1173260	110597	-12136											3505.5	1734780	2004380	1173260	110597	-12136
	3506.5	1758910	2018590	1184690	112071	-21677.8											3506.5	1758910	2018590	1184690	112071	-21677.8
	3507.5	1778070	2028430	1173860	114722	-16072.8											3507.5	1778070	2028430	1173860	114722	-16072.8
	3508.51	1781800	2038370	1166730	116199	-10142.2											3508.51	1781800	2038370	1166730	116199	-10142.2
	3509.51	1782820	2054100	1174170	111846	-6822.69											3509.51	1782820	2054100	1174170	111846	-6822.69
	3510.51	1791840	2058710	1184060	113099	-11846.4											3510.51	1791840	2058710	1184060	113099	-11846.4
	3511.51	1812340	2069370	1201300	117245	-11621.4											3511.51	1812340	2069370	1201300	117245	-11621.4
	3512.51	1842460	2080240	1221760	121852	-13848.9											3512.51	1842460	2080240	1221760	121852	-13848.9
	3513.51	1848990	2093020	1242100	124542	-20531.2											3513.51	1848990	2093020	1242100	124542	-20531.2
	3514.51	1857670	2109230	1250880	123989	-20918.3											3514.51	1857670	2109230	1250880	123989	-20918.3
	3515.51	1869660	2120720	1239590	124167	-27596.7											3515.51	1869660	2120720	1239590	124167	-27596.7
	3516.51	1892090	2130550	1247260	121964	-28560											3516.51	1892090	2130550	1247260	121964	-28560
	3517.51	1907700	2142250	1267160	117715	-15027.5											3517.51	1907700	2142250	1267160	117715	-15027.5
	3518.51	1910280	2153030	1275440	115483	-16971.7											3518.51	1910280	2153030	1275440	115483	-16971.7
	3519.51	1910960	2149240	1273350	113242	-23325.3											3519.51	1910960	2149240	1273350	113242	-23325.3
	3520.51	1911770	2144190	1275810	117345	-22288											3520.51	1911770	2144190	1275810	117345	-22288
	3521.51	1913500	2147980	1281360	123865	-19929.8											3521.51	1913500	2147980	1281360	123865	-19929.8
	3522.51	1931690	2152330	1273170	125516	-19607.5											3522.51	1931690	2152330	1273170	125516	-19607.5
	3523.52	1939530	2154130	1280050	126287	-17505.6											3523.52	1939530	2154130	1280050	126287	-17505.6
	3524.52	1945580	2156780	1288780	126411	-12476											3524.52	1945580	2156780	1288780	126411	-12476
	3525.52	1962230	2166400	1287150	125215	-14132.3											3525.52	1962230	2166400	1287150	125215	-14132.3
	3526.52	1981430	2168090	1301190	125578	-8502.39											3526.52	1981430	2168090	1301190	125578	-8502.39
	3527.52	1984760	2166360	1317910	125100	-7858.89											3527.52	1984760	2166360	1317910	125100	-7858.89
	3528.52	1994700	2164050	1323060	126217	-8503.49											3528.52	1994700	2164050	1323060	126217	-8503.49
	3529.52	1988780	2156030	1327890	127081	-11637.8											3529.52	1988780	2156030	1327890	127081	-11637.8
	3530.52	1983970	2166810	1341370	127369	-14269.7											3530.52	1983970	2166810	1341370	127369	-14269.7
	3531.52	1993620	2176890	1340180	126637	-12838.1											3531.52	1993620	2176890	1340180	126637	-12838.1
	3532.52	2007350	2186810	1344900	127381	-14183.8											3532.52	2007350	2186810	1344900	127381	-14183.8
	3533.52	2022660	2192530	1334660	130631	-16128.2											3533.52	2022660	2192530	1334660	130631	-16128.2
	3534.52	2034730	2189960	1345730	129318	-22730											3534.52	2034730	2189960	1345730	129318	-22730
	3535.52	2055700	2183110	1366950	125064	-24037.2											3535.52	2055700	2183110	1366950	125064	-24037.2
	3536.52	2056940	2176980	1370810	126103	-31865.6											3536.52	2056940	2176980	1370810	126103	-31865.6
	3537.52	2067100	2179220	1383050	132485	-28728											3537.52	2067100	2179220	1383050	132485	-28728
	3538.53	2074660	2183560	1394960	133561	-18859.5											3538.53	2074660	2183560	1394960	133561	-18859.5
	3539.53	2086280	2177370	1413290	131146	-24742.7											3539.53	2086280	2177370	1413290	131146	-24742.7
	3540.53	2093230	2167080	1412940	131327	-37722.2											3540.53	2093230	2167080	1412940	131327	-37722.2
	3541.53	2105180	2161870	1395970	130211	-23712.9											3541.53	2105180	2161870	1395970	130211	-23712.9
	3542.53	2115240	2152590	1401990	132871	-17820.5											3542.53	2115240	2152590	1401990	132871	-17820.5
	3543.53	2110710	2140370	1425950	133280	-17434.7											3543.53	2110710	2140370	1425950	133280	-17434.7
	3544.53	2096730	2125550	1436430	135133	-17987.9											3544.53	2096730	2125550	1436430	135133	-17987.9
	3545.53	2094110	2130010	1433720	138284	-24788.2											3545.53	2094110	2130010	1433720	138284	-24788.2
	3546.53	2117640	2120870	1434240	138904	-31340.7											3546.53	2117640	2120870	1434240	138904	-31340.7
	3547.53	2129710	2127160	1440790	140468	-32164.6											3547.53	2129710	2127160	1440790	140468	-32164.6
	3548.53	2113330	2125360	1445670	141650	-30129.9											3548.53	2113330	2125360	1445670	141650	-30129.9
	3549.53	2107200	2113940	1442080	137460	-22882.5											3549.53	2107200	2113940	1442080	137460	-22882.5
	3550.53	2116580	2111130	1434270	137623	-24506.5											3550.53	2116580	2111130	1434270	137623	-24506.5
	3551.53	2129950	2110220	1440160	139662	-23771											3551.53	2129950	2110220	1440160	139662	-23771
	3552.53	2149570	2101930	1433210	137973	-31690.8											3552.53	2149570	2101930	1433210	137973	-31690.8
	3553.54	2151220	2076170	1426760	138802	-33438.6											3553.54	2151220	2076170	1426760	138802	-33438.6
	3554.54	2151110	2047790	1438320	140090	-34257.2											3554.54	2151110	2047790	1438320	140090	-34257.2
	3555.54	2154700	2046290	1438890	139721	-36612.8											3555.54	2154700	2046290	1438890	139721	-36612.8
	3556.54	2150790	2045560	1444490	140566	-33290.5											3556.54	2150790	2045560	1444490	140566	-33290.5
	3557.54	2150990	2043080	1442480	138242	-33972.9											3557.54	2150990	2043080	1442480	138242	-33972.9
	3558.54	2138260	2037300	1434500	138722	-38598.1											3558.54	2138260	2037300	1434500	138722	-38598.1
	3559.54	2120950	2023680	1443590	140008	-40502.6											3559.54	2120950	2023680	1443590	140008	-40502.6
	3560.54	2129230	2013890	1448980	137932	-36269.4											3560.54	2129230	2013890	1448980	137932	-36269.4
	3561.54	2137710	2002840	1464630	134255	-34727.7											3561.54	2137710	2002840	1464630	134255	-34727.7
	3562.54	2144950	1998010	1459380	134936	-28720.3											3562.54	2144950	1998010	1459380	134936	-28720.3
	3563.54	2154160	1986920	1449520	139806	-24638.1											3563.54	2154160	1986920	1449520	139806	-24638.1
	3564.54	2145550	1978480	1431970	141724	-27748.7											3564.54	2145550	1978480	1431970	141724	-27748.7
	3565.54	2146670	1980620	1415740	139341	-25674.4											3565.54	2146670	1980620	1415740	139341	-25674.4
	3566.54	2141890	1974770	1413230	140743	-27868.4											3566.54	2141890	1974770	1413230	140743	-27868.4
	3567.54	2130330	1955530	1429640	143164	-35600.2											3567.54	2130330	1955530	1429640	143164	-35600.2
	3568.55	2146700	1944940	1442490	145019	-51644.9											3568.55	2146700	1944940	1442490	145019	-51644.9
	3569.55	2140910	1947670	1454230	146392	-50891.5											3569.55	2140910	1947670	1454230	146392	-50891.5
	3570.55	2148290	1928030	1464900	147406	-47814.3											3570.55	2148290	1928030	1464900	147406	-47814.3
	3571.55	2160530	1914890	1459830	148698	-46333.6											3571.55	2160530	1914890	1459830	148698	-46333.6
	3572.55	2150290	1900780	1452600	142586	-42408.8											3572.55	2150290	1900780	1452600	142586	-42408.8
	3573.55	2137910	1885310	1454570	137016	-39529.6											3573.55	2137910	1885310	1454570	137016	-39529.6
	3574.55	2134900	1872400	1452980	135795	-30703.4											3574.55	2134900	1872400	1452980	135795	-30703.4
	3575.55	2128040	1855020	1450950	140349	-31693.3											3575.55	2128040	1855020	1450950	140349	-31693.3
	3576.55	2120460	1833290	1441830	143413	-28924.5											3576.55	2120460	1833290	1441830	143413	-28924.5
	3577.55	2113920	1813840	1435140	145817	-31743.3											3577.55	2113920	1813840	1435140	145817	-31743.3
	3578.55	2119150	1808230	1433360	145226	-42165.6											3578.55	2119150	1808230	1433360	145226	-42165.6
	3579.55	2124900	1802510	1425590	144523	-41536.3											3579.55	2124900	1802510	1425590	144523	-41536.3
	3580.55	2126240	1782450	1400760	144537	-42899.9											3580.55	2126240	1782450	1400760	144537	-42899.9
	3581.55	2128490	1765640	1398940	144408	-41017.2											3581.55	2128490	1765640	1398940	144408	-41017.2
	3582.55	2121330	1740050	1394510	141749	-39913.9											3582.55	2121330	1740050	1394510	141749	-39913.9
	3583.56	2112710	1718930	1402380	141259	-36686.4											3583.56	2112710	1718930	1402380	141259	-36686.4
	3584.56	2109660	1703270	1422280	141875	-33470.3											3584.56	2109660	1703270	1422280	141875	-33470.3
	3585.56	2110240	1700810	1425970	144706	-28192.9											3585.56	2110240	1700810	1425970	144706	-28192.9
	3586.56	2106300	1696080	1406350	146519	-18182											3586.56	2106300	1696080	1406350	146519	-18182
	3587.56	2084930	1689140	1392240	144451	-19126.9											3587.56	2084930	1689140	1392240	144451	-19126.9
	3588.56	2091100	1672320	1397260	143802	-33560.8											3588.56	2091100	1672320	1397260	143802	-33560.8
	3589.56	2092070	1658570	1395050	143588	-51067											3589.56	2092070	1658570	1395050	143588	-51067
	3590.56	2078440	1656890	1374750	138729	-50917.4											3590.56	2078440	1656890	1374750	138729	-50917.4
	3591.56	2053950	1649750	1371540	139575	-42344.9											3591.56	2053950	1649750	1371540	139575	-42344.9
	3592.56	2036730	1639190	1356400	139144	-39266.1											3592.56	2036730	1639190	1356400	139144	-39266.1
	3593.56	2048590	1615790	1346390	135447	-43028.2											3593.56	2048590	1615790	1346390	135447	-43028.2
	3594.56	2053430	1586170	1351900	136525	-41780.6											3594.56	2053430	1586170	1351900	136525	-41780.6
	3595.56	2020090	1556810	1334430	141149	-41354											3595.56	2020090	1556810	1334430	141149	-41354
	3596.56	1982860	1542530	1328320	138723	-44111.3											3596.56	1982860	1542530	1328320	138723	-44111.3
	3597.56	1990450	1538400	1332460	134358	-43891.3											3597.56	1990450	1538400	1332460	134358	-43891.3
	3598.57	2010360	1532460	1327120	134222	-46836.1											3598.57	2010360	1532460	1327120	134222	-46836.1
	3599.57	2014890	1517060	1333710	134946	-55561.7											3599.57	2014890	1517060	1333710	134946	-55561.7
	3600.57	2006700	1504780	1329550	135241	-54594.8											3600.57	2006700	1504780	1329550	135241	-54594.8
	3601.57	2010790	1498300	1322270	136897	-54333.1											3601.57	2010790	1498300	1322270	136897	-54333.1
	3602.57	1991720	1474570	1339480	135639	-55593.3											3602.57	1991720	1474570	1339480	135639	-55593.3
	3603.57	1956580	1446710	1347800	136109	-51722.7											3603.57	1956580	1446710	1347800	136109	-51722.7
	3604.57	1938560	1429980	1315740	139294	-41148											3604.57	1938560	1429980	1315740	139294	-41148
	3605.57	1944080	1395170	1292400	141199	-37579.8											3605.57	1944080	1395170	1292400	141199	-37579.8
	3606.57	1959880	1366230	1270780	137636	-34092.2											3606.57	1959880	1366230	1270780	137636	-34092.2
	3607.57	1955580	1348680	1261930	134368	-28262.3											3607.57	1955580	1348680	1261930	134368	-28262.3
	3608.57	1926760	1334850	1260560	137828	-24807.4											3608.57	1926760	1334850	1260560	137828	-24807.4
	3609.57	1900620	1319360	1246560	138907	-33225.5											3609.57	1900620	1319360	1246560	138907	-33225.5
	3610.57	1897610	1307990	1253300	134161	-31868.3											3610.57	1897610	1307990	1253300	134161	-31868.3
	3611.57	1892500	1313180	1288480	129772	-31577.2											3611.57	1892500	1313180	1288480	129772	-31577.2
	3612.57	1890860	1316250	1311730	132567	-36470.3											3612.57	1890860	1316250	1311730	132567	-36470.3
	3613.58	1883280	1292260	1310020	133943	-33442.2											3613.58	1883280	1292260	1310020	133943	-33442.2
	3614.58	1874380	1264410	1284220	130507	-35289.2											3614.58	1874380	1264410	1284220	130507	-35289.2
	3615.58	1857830	1262880	1252260	125207	-37889.7											3615.58	1857830	1262880	1252260	125207	-37889.7
	3616.58	1846350	1259840	1224300	122712	-37921											3616.58	1846350	1259840	1224300	122712	-37921
	3617.58	1845030	1238040	1210040	122936	-51171.3											3617.58	1845030	1238040	1210040	122936	-51171.3
	3618.58	1819040	1195090	1221750	124087	-55223.9											3618.58	1819040	1195090	1221750	124087	-55223.9
	3619.58	1806160	1162020	1216280	125384	-46822.6											3619.58	1806160	1162020	1216280	125384	-46822.6
	3620.58	1792210	1154930	1201320	124271	-48558.3											3620.58	1792210	1154930	1201320	124271	-48558.3
	3621.58	1769410	1133360	1205750	121717	-51309.6											3621.58	1769410	1133360	1205750	121717	-51309.6
	3622.58	1749740	1085910	1184070	117942	-50580.4											3622.58	1749740	1085910	1184070	117942	-50580.4
	3623.58	1752350	1070000	1175980	116915	-44156.3											3623.58	1752350	1070000	1175980	116915	-44156.3
	3624.58	1746340	1046030	1161030	117731	-40908.6											3624.58	1746340	1046030	1161030	117731	-40908.6
	3625.58	1745320	1031170	1143690	116444	-46485.1											3625.58	1745320	1031170	1143690	116444	-46485.1
	3626.58	1735900	1027270	1143540	115744	-46435.4											3626.58	1735900	1027270	1143540	115744	-46435.4
	3627.58	1699570	1026590	1133190	114295	-38790.1											3627.58	1699570	1026590	1133190	114295	-38790.1
	3628.59	1669930	1018790	1119670	114752	-39167.3											3628.59	1669930	1018790	1119670	114752	-39167.3
	3629.59	1659710	992851	1118490	117035	-47016.8											3629.59	1659710	992851	1118490	117035	-47016.8
	3630.59	1659150	962117	1121830	119087	-44535.6											3630.59	1659150	962117	1121830	119087	-44535.6
	3631.59	1669580	932414	1084530	117915	-31818.6											3631.59	1669580	932414	1084530	117915	-31818.6
	3632.59	1651550	910111	1040350	116485	-31684.2											3632.59	1651550	910111	1040350	116485	-31684.2
	3633.59	1630650	913873	1044300	113187	-35438.3											3633.59	1630650	913873	1044300	113187	-35438.3
	3634.59	1623080	902225	1038470	112404	-44334.5											3634.59	1623080	902225	1038470	112404	-44334.5
	3635.59	1605660	879409	1028470	117497	-45850.1											3635.59	1605660	879409	1028470	117497	-45850.1
	3636.59	1574180	858634	1047950	117408	-49853.7											3636.59	1574180	858634	1047950	117408	-49853.7
	3637.59	1547610	844259	1040770	111907	-47651.8											3637.59	1547610	844259	1040770	111907	-47651.8
	3638.59	1554310	828470	1016910	108147	-40127.3											3638.59	1554310	828470	1016910	108147	-40127.3
	3639.59	1549100	789335	1021170	110806	-42398.7											3639.59	1549100	789335	1021170	110806	-42398.7
	3640.59	1527810	752038	1032670	114346	-41056.8											3640.59	1527810	752038	1032670	114346	-41056.8
	3641.59	1499300	730402	1020890	112321	-41670.7											3641.59	1499300	730402	1020890	112321	-41670.7
	3642.59	1493900	714505	992108	108665	-41981.1											3642.59	1493900	714505	992108	108665	-41981.1
	3643.6	1500290	683261	961283	103574	-38790											3643.6	1500290	683261	961283	103574	-38790
	3644.6	1466830	674813	935385	104758	-44621.6											3644.6	1466830	674813	935385	104758	-44621.6
	3645.6	1418140	693202	900502	106227	-39919.2											3645.6	1418140	693202	900502	106227	-39919.2
	3646.6	1420420	662321	883368	99350	-35749.2											3646.6	1420420	662321	883368	99350	-35749.2
	3647.6	1414150	614104	872464	97269.6	-27524.7											3647.6	1414150	614104	872464	97269.6	-27524.7
	3648.6	1406320	605522	864184	100842	-27293.4											3648.6	1406320	605522	864184	100842	-27293.4
	3649.6	1394450	600992	889173	105034	-38855											3649.6	1394450	600992	889173	105034	-38855
	3650.6	1391530	567587	885568	106386	-58193.6											3650.6	1391530	567587	885568	106386	-58193.6
	3651.6	1389660	525199	866351	101818	-64492.8											3651.6	1389660	525199	866351	101818	-64492.8
	3652.6	1342480	486013	820865	96366.2	-68345.4											3652.6	1342480	486013	820865	96366.2	-68345.4
	3653.6	1281700	476704	832799	91622.3	-67629.4											3653.6	1281700	476704	832799	91622.3	-67629.4
	3654.6	1261500	458372	851229	89320.4	-59439.6											3654.6	1261500	458372	851229	89320.4	-59439.6
	3655.6	1260330	434960	846114	89255.6	-53898.6											3655.6	1260330	434960	846114	89255.6	-53898.6
	3656.6	1268750	416627	818257	86344.7	-56219.8											3656.6	1268750	416627	818257	86344.7	-56219.8
	3657.6	1279930	381914	786008	88124.4	-58408											3657.6	1279930	381914	786008	88124.4	-58408
	3658.61	1276970	338611	766159	90610.8	-57128.3											3658.61	1276970	338611	766159	90610.8	-57128.3
	3659.61	1279090	296945	744360	92165.9	-66437.4											3659.61	1279090	296945	744360	92165.9	-66437.4
	3660.61	1261580	271154	734978	94311.7	-68588.4											3660.61	1261580	271154	734978	94311.7	-68588.4
	3661.61	1222990	252404	748818	91940.5	-62654.8											3661.61	1222990	252404	748818	91940.5	-62654.8
	3662.61	1192470	232493	751464	85448	-59206.9											3662.61	1192470	232493	751464	85448	-59206.9
	3663.61	1162120	214555	707695	83549.2	-47447.9											3663.61	1162120	214555	707695	83549.2	-47447.9
	3664.61	1100280	183898	685068	79760.1	-46301.8											3664.61	1100280	183898	685068	79760.1	-46301.8
	3665.61	1074280	150278	657562	77413	-52025.7											3665.61	1074280	150278	657562	77413	-52025.7
	3666.61	1057160	148864	642127	75079.2	-46695.4											3666.61	1057160	148864	642127	75079.2	-46695.4
	3667.61	1035590	123719	623326	69217.8	-51725.2											3667.61	1035590	123719	623326	69217.8	-51725.2
	3668.61	1023050	110800	575916	65652.3	-58122.8											3668.61	1023050	110800	575916	65652.3	-58122.8
	3669.61	1033740	100229	561328	70216.7	-65485.5											3669.61	1033740	100229	561328	70216.7	-65485.5
	3670.61	1030790	67496.1	578223	72148.3	-61491.7											3670.61	1030790	67496.1	578223	72148.3	-61491.7
	3671.61	979600	31773.6	601243	71464.4	-56022.3											3671.61	979600	31773.6	601243	71464.4	-56022.3
	3672.61	915371	-6155.44	594139	71140.3	-54636.8											3672.61	915371	-6155.44	594139	71140.3	-54636.8
	3673.62	885901	-28803.9	529855	65390.5	-55349.3											3673.62	885901	-28803.9	529855	65390.5	-55349.3
	3674.62	910953	-35261.4	536092	64951.6	-51345.4											3674.62	910953	-35261.4	536092	64951.6	-51345.4
	3675.62	932332	-50208.9	556105	62648.3	-50419.2											3675.62	932332	-50208.9	556105	62648.3	-50419.2
	3676.62	931501	-67658.4	509661	56104.7	-51577.5											3676.62	931501	-67658.4	509661	56104.7	-51577.5
	3677.62	901229	-83951.4	468016	51574.3	-55634.4											3677.62	901229	-83951.4	468016	51574.3	-55634.4
	3678.62	902324	-106540	473078	57868	-63369.2											3678.62	902324	-106540	473078	57868	-63369.2
	3679.62	864094	-132052	490025	63636.7	-64217.9											3679.62	864094	-132052	490025	63636.7	-64217.9
	3680.62	820125	-160336	485062	63709.8	-64729											3680.62	820125	-160336	485062	63709.8	-64729
	3681.62	801283	-177670	469941	60050.6	-55920.6											3681.62	801283	-177670	469941	60050.6	-55920.6
	3682.62	813421	-192950	456592	52955	-51831.4											3682.62	813421	-192950	456592	52955	-51831.4
	3683.62	794614	-222059	429637	47285.7	-52364.6											3683.62	794614	-222059	429637	47285.7	-52364.6
	3684.62	765373	-249497	384135	48191.2	-56339.2											3684.62	765373	-249497	384135	48191.2	-56339.2
	3685.62	727477	-258334	328828	47026.4	-61462.5											3685.62	727477	-258334	328828	47026.4	-61462.5
	3686.62	703686	-284215	312459	44904	-61133.8											3686.62	703686	-284215	312459	44904	-61133.8
	3687.62	678740	-294704	329820	46285.4	-60121.9											3687.62	678740	-294704	329820	46285.4	-60121.9
	3688.63	670048	-306220	341212	45399.9	-53255.6											3688.63	670048	-306220	341212	45399.9	-53255.6
	3689.63	661294	-320375	334903	44991.5	-46991.4											3689.63	661294	-320375	334903	44991.5	-46991.4
	3690.63	644172	-349838	353531	44380	-51832.6											3690.63	644172	-349838	353531	44380	-51832.6
	3691.63	616781	-390281	359176	37625.7	-50883.6											3691.63	616781	-390281	359176	37625.7	-50883.6
	3692.63	629728	-426704	317623	29999.2	-50323.2											3692.63	629728	-426704	317623	29999.2	-50323.2
	3693.63	618447	-449443	304740	30716.4	-61935.3											3693.63	618447	-449443	304740	30716.4	-61935.3
	3694.63	579205	-448141	324844	32587.5	-70685.4											3694.63	579205	-448141	324844	32587.5	-70685.4
	3695.63	561010	-473806	286636	28489.3	-76501.3											3695.63	561010	-473806	286636	28489.3	-76501.3
	3696.63	538426	-510317	253995	27632.2	-80270.4											3696.63	538426	-510317	253995	27632.2	-80270.4
	3697.63	523946	-518185	221870	28460.6	-81428.7											3697.63	523946	-518185	221870	28460.6	-81428.7
	3698.63	467882	-504949	163107	28663.6	-67104.8											3698.63	467882	-504949	163107	28663.6	-67104.8
	3699.63	440294	-521326	143426	27314.7	-64714.5											3699.63	440294	-521326	143426	27314.7	-64714.5
	3700.63	427813	-569857	126465	24625.3	-65752											3700.63	427813	-569857	126465	24625.3	-65752
	3701.63	396111	-602903	99140.5	20615.4	-63939.4											3701.63	396111	-602903	99140.5	20615.4	-63939.4
	3702.64	378934	-625597	92399.5	20942.3	-69575.9											3702.64	378934	-625597	92399.5	20942.3	-69575.9
	3703.64	382517	-647318	77351.6	21928.6	-78813.5											3703.64	382517	-647318	77351.6	21928.6	-78813.5
	3704.64	389676	-656755	68216.6	23160.2	-87261.5											3704.64	389676	-656755	68216.6	23160.2	-87261.5
	3705.64	377485	-695861	91668.8	22432.6	-95978.2											3705.64	377485	-695861	91668.8	22432.6	-95978.2
	3706.64	350778	-696631	125824	15241.8	-88126											3706.64	350778	-696631	125824	15241.8	-88126
	3707.64	280830	-713240	123570	12713.4	-77262.1											3707.64	280830	-713240	123570	12713.4	-77262.1
	3708.64	229356	-725278	103081	10888.9	-61880											3708.64	229356	-725278	103081	10888.9	-61880
	3709.64	209877	-723797	92171	5917.84	-59963.5											3709.64	209877	-723797	92171	5917.84	-59963.5
	3710.64	220443	-744283	43333.4	270.238	-63357.3											3710.64	220443	-744283	43333.4	270.238	-63357.3
	3711.64	218059	-786485	3108.75	2869.34	-63514.6											3711.64	218059	-786485	3108.75	2869.34	-63514.6
	3712.64	173089	-806464	-13910.2	8662.54	-56134.2											3712.64	173089	-806464	-13910.2	8662.54	-56134.2
	3713.64	136234	-803495	-38321.8	8154.69	-53326.4											3713.64	136234	-803495	-38321.8	8154.69	-53326.4
	3714.64	98870.7	-799054	-44913.4	6972.74	-50834.1											3714.64	98870.7	-799054	-44913.4	6972.74	-50834.1
	3715.64	100880	-799129	-67125.4	957.638	-59020.2											3715.64	100880	-799129	-67125.4	957.638	-59020.2
	3716.64	119169	-801434	-90138.5	-7227.11	-62940.4											3716.64	119169	-801434	-90138.5	-7227.11	-62940.4
	3717.65	130204	-821626	-76184.8	-14006.3	-54883.7											3717.65	130204	-821626	-76184.8	-14006.3	-54883.7
	3718.65	139649	-854875	-92246.2	-12726	-47622.6											3718.65	139649	-854875	-92246.2	-12726	-47622.6
	3719.65	107313	-910127	-110606	-9136.01	-46488.8											3719.65	107313	-910127	-110606	-9136.01	-46488.8
	3720.65	86034.4	-946450	-89166.5	-9405.16	-50537.6											3720.65	86034.4	-946450	-89166.5	-9405.16	-50537.6
	3721.65	40161	-959686	-80051.2	-13026.6	-58518.5											3721.65	40161	-959686	-80051.2	-13026.6	-58518.5
	3722.65	-24807.8	-969751	-121086	-16014.6	-61663.5											3722.65	-24807.8	-969751	-121086	-16014.6	-61663.5
	3723.65	-40898	-984947	-177338	-18295.2	-55918.8											3723.65	-40898	-984947	-177338	-18295.2	-55918.8
	3724.65	-37366.8	-1004460	-196977	-19520.2	-54284.4											3724.65	-37366.8	-1004460	-196977	-19520.2	-54284.4
	3725.65	-54858.8	-1030020	-195170	-20134.8	-68129											3725.65	-54858.8	-1030020	-195170	-20134.8	-68129
	3726.65	-90658.5	-1042510	-188624	-19203.4	-81347											3726.65	-90658.5	-1042510	-188624	-19203.4	-81347
	3727.65	-109926	-1056670	-183463	-21313.9	-84122.7											3727.65	-109926	-1056670	-183463	-21313.9	-84122.7
	3728.65	-116602	-1070400	-179159	-26147.1	-87695.2											3728.65	-116602	-1070400	-179159	-26147.1	-87695.2
	3729.65	-84670.4	-1074990	-187832	-27375.6	-93611											3729.65	-84670.4	-1074990	-187832	-27375.6	-93611
	3730.65	-111694	-1079310	-209424	-24032.7	-94311.7											3730.65	-111694	-1079310	-209424	-24032.7	-94311.7
	3731.65	-181078	-1094980	-214932	-24593.8	-94993											3731.65	-181078	-1094980	-214932	-24593.8	-94993
	3732.66	-212357	-1104970	-244578	-27388.2	-101186											3732.66	-212357	-1104970	-244578	-27388.2	-101186
	3733.66	-196254	-1128460	-288030	-32330.2	-109191											3733.66	-196254	-1128460	-288030	-32330.2	-109191
	3734.66	-187178	-1161040	-306360	-35764	-108678											3734.66	-187178	-1161040	-306360	-35764	-108678
	3735.66	-190970	-1178840	-306259	-36591.1	-105542											3735.66	-190970	-1178840	-306259	-36591.1	-105542
	3736.66	-214671	-1187870	-317820	-37692.5	-101749											3736.66	-214671	-1187870	-317820	-37692.5	-101749
	3737.66	-259795	-1189500	-318549	-38732.4	-96242.1											3737.66	-259795	-1189500	-318549	-38732.4	-96242.1
	3738.66	-326612	-1184800	-328059	-40999.3	-93233.2											3738.66	-326612	-1184800	-328059	-40999.3	-93233.2
	3739.66	-374177	-1182240	-328669	-42989.4	-83921.8											3739.66	-374177	-1182240	-328669	-42989.4	-83921.8
	3740.66	-373371	-1176350	-384636	-39986.1	-67565.9											3740.66	-373371	-1176350	-384636	-39986.1	-67565.9
	3741.66	-345596	-1205390	-405963	-39571.3	-60823.5											3741.66	-345596	-1205390	-405963	-39571.3	-60823.5
	3742.66	-353616	-1246900	-353208	-44223.9	-65149.1											3742.66	-353616	-1246900	-353208	-44223.9	-65149.1
	3743.66	-343666	-1268910	-290279	-45647	-68689.4											3743.66	-343666	-1268910	-290279	-45647	-68689.4
	3744.66	-337034	-1283790	-322814	-46405.4	-70199.7											3744.66	-337034	-1283790	-322814	-46405.4	-70199.7
	3745.66	-362664	-1282600	-397379	-48697.6	-73540.6											3745.66	-362664	-1282600	-397379	-48697.6	-73540.6
	3746.66	-437640	-1283170	-417227	-49937.3	-81705.1											3746.66	-437640	-1283170	-417227	-49937.3	-81705.1
	3747.67	-471325	-1292470	-389817	-47307.4	-80097.7											3747.67	-471325	-1292470	-389817	-47307.4	-80097.7
	3748.67	-461519	-1295240	-365688	-46602.1	-72490.7											3748.67	-461519	-1295240	-365688	-46602.1	-72490.7
	3749.67	-480767	-1293430	-339296	-52515.7	-59636.8											3749.67	-480767	-1293430	-339296	-52515.7	-59636.8
	3750.67	-511087	-1308710	-343058	-58030	-51092											3750.67	-511087	-1308710	-343058	-58030	-51092
	3751.67	-488272	-1326300	-409327	-60041.1	-55631											3751.67	-488272	-1326300	-409327	-60041.1	-55631
	3752.67	-491124	-1324740	-476588	-59471.3	-65143.4											3752.67	-491124	-1324740	-476588	-59471.3	-65143.4
	3753.67	-518430	-1326940	-540005	-59477.6	-67066.3											3753.67	-518430	-1326940	-540005	-59477.6	-67066.3
	3754.67	-548588	-1321610	-538810	-56995	-75117.5											3754.67	-548588	-1321610	-538810	-56995	-75117.5
	3755.67	-578401	-1327750	-528536	-55336.7	-74116.1											3755.67	-578401	-1327750	-528536	-55336.7	-74116.1
	3756.67	-577825	-1339960	-538441	-58594.5	-67384.4											3756.67	-577825	-1339960	-538441	-58594.5	-67384.4
	3757.67	-559093	-1360120	-570175	-61118.4	-56482.1											3757.67	-559093	-1360120	-570175	-61118.4	-56482.1
	3758.67	-537870	-1379560	-565884	-64373.7	-52381.3											3758.67	-537870	-1379560	-565884	-64373.7	-52381.3
	3759.67	-569255	-1384910	-566669	-64769.6	-52389.7											3759.67	-569255	-1384910	-566669	-64769.6	-52389.7
	3760.67	-613209	-1399300	-560763	-62599.2	-56009.8											3760.67	-613209	-1399300	-560763	-62599.2	-56009.8
	3761.67	-623708	-1418100	-562163	-61679.4	-58190.2											3761.67	-623708	-1418100	-562163	-61679.4	-58190.2
	3762.68	-642362	-1437070	-592292	-62917.7	-67393.4											3762.68	-642362	-1437070	-592292	-62917.7	-67393.4
	3763.68	-691082	-1443330	-575687	-68423.9	-73460											3763.68	-691082	-1443330	-575687	-68423.9	-73460
	3764.68	-699780	-1446070	-526476	-67535.3	-63480.1											3764.68	-699780	-1446070	-526476	-67535.3	-63480.1
	3765.68	-672634	-1446180	-532240	-65987.2	-55916.3											3765.68	-672634	-1446180	-532240	-65987.2	-55916.3
	3766.68	-700146	-1442200	-563945	-71963.5	-50498.1											3766.68	-700146	-1442200	-563945	-71963.5	-50498.1
	3767.68	-741360	-1449010	-586031	-73172	-43729.3											3767.68	-741360	-1449010	-586031	-73172	-43729.3
	3768.68	-733632	-1463250	-587570	-75090	-35477.9											3768.68	-733632	-1463250	-587570	-75090	-35477.9
	3769.68	-710870	-1486270	-602296	-78462.3	-33049.4											3769.68	-710870	-1486270	-602296	-78462.3	-33049.4
	3770.68	-728422	-1495710	-634998	-75524.7	-29466.3											3770.68	-728422	-1495710	-634998	-75524.7	-29466.3
	3771.68	-799287	-1493960	-658751	-77221.2	-33554.7											3771.68	-799287	-1493960	-658751	-77221.2	-33554.7
	3772.68	-812100	-1504300	-641718	-82421.5	-41249.4											3772.68	-812100	-1504300	-641718	-82421.5	-41249.4
	3773.68	-800824	-1523930	-629112	-83075.6	-49282.3											3773.68	-800824	-1523930	-629112	-83075.6	-49282.3
	3774.68	-791956	-1519990	-605903	-77913.8	-60267.1											3774.68	-791956	-1519990	-605903	-77913.8	-60267.1
	3775.68	-792332	-1529130	-596883	-75925.1	-62356.7											3775.68	-792332	-1529130	-596883	-75925.1	-62356.7
	3776.68	-826796	-1550240	-626664	-81351.5	-59897.1											3776.68	-826796	-1550240	-626664	-81351.5	-59897.1
	3777.69	-858553	-1562440	-688622	-79791.2	-58931.2											3777.69	-858553	-1562440	-688622	-79791.2	-58931.2
	3778.69	-878815	-1560530	-724444	-73569.6	-55948.5											3778.69	-878815	-1560530	-724444	-73569.6	-55948.5
	3779.69	-909421	-1559800	-725475	-75113.8	-54771.5											3779.69	-909421	-1559800	-725475	-75113.8	-54771.5
	3780.69	-955097	-1549970	-718956	-82745.9	-44924.9											3780.69	-955097	-1549970	-718956	-82745.9	-44924.9
	3781.69	-950175	-1546780	-717719	-86717.4	-41549.7											3781.69	-950175	-1546780	-717719	-86717.4	-41549.7
	3782.69	-910649	-1568520	-725333	-86916.2	-37230.1											3782.69	-910649	-1568520	-725333	-86916.2	-37230.1
	3783.69	-920216	-1585720	-733707	-86558.5	-38069.9											3783.69	-920216	-1585720	-733707	-86558.5	-38069.9
	3784.69	-932260	-1581180	-749289	-89189.1	-47223.8											3784.69	-932260	-1581180	-749289	-89189.1	-47223.8
	3785.69	-923920	-1576140	-744278	-96261.5	-49430.7											3785.69	-923920	-1576140	-744278	-96261.5	-49430.7
	3786.69	-932042	-1585940	-739091	-99304.1	-42886											3786.69	-932042	-1585940	-739091	-99304.1	-42886
	3787.69	-961081	-1597170	-744496	-94441.9	-44579.5											3787.69	-961081	-1597170	-744496	-94441.9	-44579.5
	3788.69	-1018220	-1601780	-755595	-90993.7	-47754.6											3788.69	-1018220	-1601780	-755595	-90993.7	-47754.6
	3789.69	-1042320	-1611130	-779520	-95673.9	-41414.6											3789.69	-1042320	-1611130	-779520	-95673.9	-41414.6
	3790.69	-1044810	-1633380	-795591	-102832	-43520.9											3790.69	-1044810	-1633380	-795591	-102832	-43520.9
	3791.69	-1054920	-1634980	-799432	-103450	-55014.3											3791.69	-1054920	-1634980	-799432	-103450	-55014.3
	3792.7	-1042490	-1624650	-840486	-99636.9	-65514											3792.7	-1042490	-1624650	-840486	-99636.9	-65514
	3793.7	-1050840	-1620570	-859791	-100857	-69654.7											3793.7	-1050840	-1620570	-859791	-100857	-69654.7
	3794.7	-1059520	-1632340	-874326	-105038	-70504.8											3794.7	-1059520	-1632340	-874326	-105038	-70504.8
	3795.7	-1062320	-1645790	-870185	-108135	-69661.5											3795.7	-1062320	-1645790	-870185	-108135	-69661.5
	3796.7	-1079140	-1645230	-869209	-108553	-71747.7											3796.7	-1079140	-1645230	-869209	-108553	-71747.7
	3797.7	-1088900	-1640800	-864068	-108234	-76268.7											3797.7	-1088900	-1640800	-864068	-108234	-76268.7
	3798.7	-1094000	-1655240	-835286	-110864	-77744.9											3798.7	-1094000	-1655240	-835286	-110864	-77744.9
	3799.7	-1084960	-1666020	-777918	-112201	-65687.3											3799.7	-1084960	-1666020	-777918	-112201	-65687.3
	3800.7	-1094560	-1660750	-736697	-115930	-69723.3											3800.7	-1094560	-1660750	-736697	-115930	-69723.3
	3801.7	-1108830	-1670850	-761400	-118503	-75695.1											3801.7	-1108830	-1670850	-761400	-118503	-75695.1
	3802.7	-1127100	-1692140	-795524	-118196	-66174.4											3802.7	-1127100	-1692140	-795524	-118196	-66174.4
	3803.7	-1136150	-1691020	-838296	-118161	-47969.8											3803.7	-1136150	-1691020	-838296	-118161	-47969.8
	3804.7	-1154330	-1689450	-869466	-115663	-44945											3804.7	-1154330	-1689450	-869466	-115663	-44945
	3805.7	-1171820	-1693390	-889529	-115601	-47975.6											3805.7	-1171820	-1693390	-889529	-115601	-47975.6
	3806.7	-1161520	-1695430	-898065	-114297	-57623.1											3806.7	-1161520	-1695430	-898065	-114297	-57623.1
	3807.71	-1182490	-1692010	-918720	-113835	-68256.7											3807.71	-1182490	-1692010	-918720	-113835	-68256.7
	3808.71	-1216470	-1682140	-929624	-115241	-69590.5											3808.71	-1216470	-1682140	-929624	-115241	-69590.5
	3809.71	-1229100	-1688260	-944692	-120360	-60773.6											3809.71	-1229100	-1688260	-944692	-120360	-60773.6
	3810.71	-1237550	-1692770	-956433	-126250	-54021											3810.71	-1237550	-1692770	-956433	-126250	-54021
	3811.71	-1223630	-1694640	-982029	-125986	-56887.2											3811.71	-1223630	-1694640	-982029	-125986	-56887.2
	3812.71	-1210980	-1703060	-989685	-119066	-61399.4											3812.71	-1210980	-1703060	-989685	-119066	-61399.4
	3813.71	-1223210	-1698080	-994296	-122398	-65812											3813.71	-1223210	-1698080	-994296	-122398	-65812
	3814.71	-1250700	-1692780	-986724	-124972	-70403.5											3814.71	-1250700	-1692780	-986724	-124972	-70403.5
	3815.71	-1247140	-1689000	-967912	-128030	-72201.6											3815.71	-1247140	-1689000	-967912	-128030	-72201.6
	3816.71	-1258520	-1698580	-927704	-127533	-75790.7											3816.71	-1258520	-1698580	-927704	-127533	-75790.7
	3817.71	-1293750	-1708380	-928537	-124855	-68164.2											3817.71	-1293750	-1708380	-928537	-124855	-68164.2
	3818.71	-1304990	-1717370	-941961	-124337	-70172.5											3818.71	-1304990	-1717370	-941961	-124337	-70172.5
	3819.71	-1280560	-1720960	-954729	-126342	-70724.1											3819.71	-1280560	-1720960	-954729	-126342	-70724.1
	3820.71	-1262040	-1728000	-939035	-126971	-67116.7											3820.71	-1262040	-1728000	-939035	-126971	-67116.7
	3821.71	-1269980	-1732260	-938561	-129525	-64658.6											3821.71	-1269980	-1732260	-938561	-129525	-64658.6
	3822.72	-1287150	-1744900	-946861	-133820	-61632.7											3822.72	-1287150	-1744900	-946861	-133820	-61632.7
	3823.72	-1324310	-1748010	-981578	-130438	-65085.1											3823.72	-1324310	-1748010	-981578	-130438	-65085.1
	3824.72	-1357340	-1744600	-1006210	-127970	-65942.1											3824.72	-1357340	-1744600	-1006210	-127970	-65942.1
	3825.72	-1383970	-1752120	-1014850	-131834	-66569.6											3825.72	-1383970	-1752120	-1014850	-131834	-66569.6
	3826.72	-1378910	-1758730	-1018860	-137893	-64598.4											3826.72	-1378910	-1758730	-1018860	-137893	-64598.4
	3827.72	-1369550	-1747470	-991011	-139370	-61222.1											3827.72	-1369550	-1747470	-991011	-139370	-61222.1
	3828.72	-1371870	-1750470	-984067	-138617	-68631.6											3828.72	-1371870	-1750470	-984067	-138617	-68631.6
	3829.72	-1383180	-1747340	-1013100	-138882	-73284.2											3829.72	-1383180	-1747340	-1013100	-138882	-73284.2
	3830.72	-1418470	-1754780	-1052740	-137767	-84961.4											3830.72	-1418470	-1754780	-1052740	-137767	-84961.4
	3831.72	-1425630	-1747390	-1039330	-136744	-90560											3831.72	-1425630	-1747390	-1039330	-136744	-90560
	3832.72	-1410310	-1734430	-993629	-139174	-96355.9											3832.72	-1410310	-1734430	-993629	-139174	-96355.9
	3833.72	-1385600	-1734430	-964530	-143812	-90396.1											3833.72	-1385600	-1734430	-964530	-143812	-90396.1
	3834.72	-1383230	-1740420	-982380	-145111	-87464.6											3834.72	-1383230	-1740420	-982380	-145111	-87464.6
	3835.72	-1405760	-1742620	-1001190	-146876	-86704.4											3835.72	-1405760	-1742620	-1001190	-146876	-86704.4
	3836.72	-1423050	-1741630	-1005360	-146691	-83321.5											3836.72	-1423050	-1741630	-1005360	-146691	-83321.5
	3837.73	-1462750	-1751110	-1006860	-148028	-83227.5											3837.73	-1462750	-1751110	-1006860	-148028	-83227.5
	3838.73	-1450460	-1755550	-1040730	-147326	-77300.3											3838.73	-1450460	-1755550	-1040730	-147326	-77300.3
	3839.73	-1426440	-1756400	-1082630	-145531	-77227											3839.73	-1426440	-1756400	-1082630	-145531	-77227
	3840.73	-1445060	-1755080	-1108380	-147492	-82934.9											3840.73	-1445060	-1755080	-1108380	-147492	-82934.9
	3841.73	-1453690	-1758200	-1113250	-147034	-85861.5											3841.73	-1453690	-1758200	-1113250	-147034	-85861.5
	3842.73	-1474750	-1764300	-1100470	-146662	-80451.8											3842.73	-1474750	-1764300	-1100470	-146662	-80451.8
	3843.73	-1488770	-1766460	-1050670	-147242	-77868.2											3843.73	-1488770	-1766460	-1050670	-147242	-77868.2
	3844.73	-1491850	-1775680	-1050250	-149023	-73075.3											3844.73	-1491850	-1775680	-1050250	-149023	-73075.3
	3845.73	-1490540	-1778390	-1063190	-149762	-69960.2											3845.73	-1490540	-1778390	-1063190	-149762	-69960.2
	3846.73	-1477840	-1766920	-1070960	-146939	-65567.7											3846.73	-1477840	-1766920	-1070960	-146939	-65567.7
	3847.73	-1455740	-1765020	-1070910	-148456	-67712.1											3847.73	-1455740	-1765020	-1070910	-148456	-67712.1
	3848.73	-1447950	-1765350	-1087740	-153318	-75923.5											3848.73	-1447950	-1765350	-1087740	-153318	-75923.5
	3849.73	-1459450	-1764600	-1083020	-151344	-78192											3849.73	-1459450	-1764600	-1083020	-151344	-78192
	3850.73	-1486380	-1766590	-1073920	-148558	-73857.5											3850.73	-1486380	-1766590	-1073920	-148558	-73857.5
	3851.73	-1497710	-1761170	-1056610	-147422	-78776.2											3851.73	-1497710	-1761170	-1056610	-147422	-78776.2
	3852.74	-1495860	-1762680	-1046130	-149092	-95910											3852.74	-1495860	-1762680	-1046130	-149092	-95910
	3853.74	-1479030	-1764170	-1064610	-151871	-99501											3853.74	-1479030	-1764170	-1064610	-151871	-99501
	3854.74	-1498610	-1755730	-1081230	-151516	-92013.1											3854.74	-1498610	-1755730	-1081230	-151516	-92013.1
	3855.74	-1533850	-1752960	-1071030	-152128	-82087.1											3855.74	-1533850	-1752960	-1071030	-152128	-82087.1
	3856.74	-1532320	-1756020	-1076920	-150518	-75323.5											3856.74	-1532320	-1756020	-1076920	-150518	-75323.5
	3857.74	-1540930	-1759460	-1093020	-148735	-73372.7											3857.74	-1540930	-1759460	-1093020	-148735	-73372.7
	3858.74	-1540600	-1767190	-1105630	-149805	-70357.4											3858.74	-1540600	-1767190	-1105630	-149805	-70357.4
	3859.74	-1520420	-1776910	-1126410	-151719	-73106.2											3859.74	-1520420	-1776910	-1126410	-151719	-73106.2
	3860.74	-1517350	-1770700	-1135200	-153891	-72836.7											3860.74	-1517350	-1770700	-1135200	-153891	-72836.7
	3861.74	-1558020	-1772510	-1126110	-151333	-76685.3											3861.74	-1558020	-1772510	-1126110	-151333	-76685.3
	3862.74	-1599010	-1765960	-1145710	-152653	-69213.8											3862.74	-1599010	-1765960	-1145710	-152653	-69213.8
	3863.74	-1602460	-1759790	-1184180	-156057	-60632.9											3863.74	-1602460	-1759790	-1184180	-156057	-60632.9
	3864.74	-1597780	-1756140	-1205680	-154018	-59685.8											3864.74	-1597780	-1756140	-1205680	-154018	-59685.8
	3865.74	-1574990	-1766380	-1194910	-153546	-61533.6											3865.74	-1574990	-1766380	-1194910	-153546	-61533.6
	3866.74	-1566300	-1781780	-1173910	-156830	-73190.8											3866.74	-1566300	-1781780	-1173910	-156830	-73190.8
	3867.75	-1570890	-1779020	-1157050	-158689	-86646.3											3867.75	-1570890	-1779020	-1157050	-158689	-86646.3
	3868.75	-1578060	-1773710	-1123550	-159262	-97294.6											3868.75	-1578060	-1773710	-1123550	-159262	-97294.6
	3869.75	-1596480	-1767860	-1113520	-156053	-85882.8											3869.75	-1596480	-1767860	-1113520	-156053	-85882.8
	3870.75	-1618140	-1762030	-1143980	-155707	-76968.7											3870.75	-1618140	-1762030	-1143980	-155707	-76968.7
	3871.75	-1621810	-1758090	-1152750	-156467	-67080.3											3871.75	-1621810	-1758090	-1152750	-156467	-67080.3
	3872.75	-1598980	-1762500	-1153360	-152562	-62543.5											3872.75	-1598980	-1762500	-1153360	-152562	-62543.5
	3873.75	-1605420	-1767370	-1141540	-152330	-55869.5											3873.75	-1605420	-1767370	-1141540	-152330	-55869.5
	3874.75	-1629090	-1768040	-1127820	-155564	-47109.6											3874.75	-1629090	-1768040	-1127820	-155564	-47109.6
	3875.75	-1631020	-1761360	-1142050	-158731	-39633.5											3875.75	-1631020	-1761360	-1142050	-158731	-39633.5
	3876.75	-1617960	-1752730	-1139810	-161005	-49855.3											3876.75	-1617960	-1752730	-1139810	-161005	-49855.3
	3877.75	-1637080	-1757400	-1140440	-163896	-59717.5											3877.75	-1637080	-1757400	-1140440	-163896	-59717.5
	3878.75	-1655840	-1758690	-1154320	-161691	-72083.2											3878.75	-1655840	-1758690	-1154320	-161691	-72083.2
	3879.75	-1643820	-1758710	-1173930	-158612	-70939.5											3879.75	-1643820	-1758710	-1173930	-158612	-70939.5
	3880.75	-1619210	-1751170	-1189460	-154751	-76949.6											3880.75	-1619210	-1751170	-1189460	-154751	-76949.6
	3881.75	-1626400	-1745980	-1172550	-153866	-86654											3881.75	-1626400	-1745980	-1172550	-153866	-86654
	3882.76	-1626150	-1733370	-1151910	-158655	-82379.4											3882.76	-1626150	-1733370	-1151910	-158655	-82379.4
	3883.76	-1613320	-1735330	-1138960	-157975	-73612.3											3883.76	-1613320	-1735330	-1138960	-157975	-73612.3
	3884.76	-1617340	-1747000	-1136500	-157571	-73080.5											3884.76	-1617340	-1747000	-1136500	-157571	-73080.5
	3885.76	-1639780	-1746250	-1142810	-159655	-80646.9											3885.76	-1639780	-1746250	-1142810	-159655	-80646.9
	3886.76	-1641220	-1736360	-1142630	-162667	-88959.1											3886.76	-1641220	-1736360	-1142630	-162667	-88959.1
	3887.76	-1641200	-1738210	-1158860	-161542	-90742.3											3887.76	-1641200	-1738210	-1158860	-161542	-90742.3
	3888.76	-1652630	-1742580	-1161050	-160644	-93359.3											3888.76	-1652630	-1742580	-1161050	-160644	-93359.3
	3889.76	-1681810	-1763280	-1179690	-168121	-84855.2											3889.76	-1681810	-1763280	-1179690	-168121	-84855.2
	3890.76	-1689760	-1765980	-1201770	-167054	-87561.1											3890.76	-1689760	-1765980	-1201770	-167054	-87561.1
	3891.76	-1677770	-1755630	-1207680	-160938	-92511											3891.76	-1677770	-1755630	-1207680	-160938	-92511
	3892.76	-1665550	-1744600	-1200990	-160251	-83770.3											3892.76	-1665550	-1744600	-1200990	-160251	-83770.3
	3893.76	-1658840	-1741210	-1178480	-165117	-71675.7											3893.76	-1658840	-1741210	-1178480	-165117	-71675.7
	3894.76	-1648590	-1739220	-1173710	-165371	-69103.9											3894.76	-1648590	-1739220	-1173710	-165371	-69103.9
	3895.76	-1652590	-1743280	-1172120	-161912	-83675.6											3895.76	-1652590	-1743280	-1172120	-161912	-83675.6
	3896.76	-1656480	-1743770	-1175530	-159093	-92568.1											3896.76	-1656480	-1743770	-1175530	-159093	-92568.1
	3897.77	-1664010	-1733110	-1197290	-159273	-86234.4											3897.77	-1664010	-1733110	-1197290	-159273	-86234.4
	3898.77	-1685140	-1726360	-1213400	-158124	-80239.3											3898.77	-1685140	-1726360	-1213400	-158124	-80239.3
	3899.77	-1686680	-1719770	-1208540	-160391	-70511.5											3899.77	-1686680	-1719770	-1208540	-160391	-70511.5
	3900.77	-1678040	-1713040	-1190570	-160392	-78876.3											3900.77	-1678040	-1713040	-1190570	-160392	-78876.3
	3901.77	-1689390	-1711460	-1188770	-156549	-79063.9											3901.77	-1689390	-1711460	-1188770	-156549	-79063.9
	3902.77	-1703220	-1708540	-1187390	-157427	-78269.9											3902.77	-1703220	-1708540	-1187390	-157427	-78269.9
	3903.77	-1697810	-1703320	-1179710	-162023	-75562.3											3903.77	-1697810	-1703320	-1179710	-162023	-75562.3
	3904.77	-1706330	-1709620	-1179550	-162288	-74391.6											3904.77	-1706330	-1709620	-1179550	-162288	-74391.6
	3905.77	-1706460	-1712440	-1178190	-159944	-75564											3905.77	-1706460	-1712440	-1178190	-159944	-75564
	3906.77	-1707480	-1711020	-1163510	-159992	-74557											3906.77	-1707480	-1711020	-1163510	-159992	-74557
	3907.77	-1695180	-1722660	-1156690	-161859	-76844.4											3907.77	-1695180	-1722660	-1156690	-161859	-76844.4
	3908.77	-1686720	-1729250	-1160770	-164339	-83404.1											3908.77	-1686720	-1729250	-1160770	-164339	-83404.1
	3909.77	-1682550	-1720690	-1183620	-165792	-90541											3909.77	-1682550	-1720690	-1183620	-165792	-90541
	3910.77	-1690150	-1713330	-1211390	-168542	-91494.1											3910.77	-1690150	-1713330	-1211390	-168542	-91494.1
	3911.77	-1707780	-1707300	-1214230	-166146	-85933.1											3911.77	-1707780	-1707300	-1214230	-166146	-85933.1
	3912.78	-1705380	-1702990	-1228070	-162709	-89890.3											3912.78	-1705380	-1702990	-1228070	-162709	-89890.3
	3913.78	-1702790	-1695280	-1233850	-163623	-84736.9											3913.78	-1702790	-1695280	-1233850	-163623	-84736.9
	3914.78	-1700390	-1699910	-1230830	-161878	-85996.9											3914.78	-1700390	-1699910	-1230830	-161878	-85996.9
	3915.78	-1703620	-1703690	-1220870	-159739	-84318											3915.78	-1703620	-1703690	-1220870	-159739	-84318
	3916.78	-1718490	-1699650	-1212910	-159385	-90525.3											3916.78	-1718490	-1699650	-1212910	-159385	-90525.3
	3917.78	-1726470	-1700670	-1202010	-161698	-93082											3917.78	-1726470	-1700670	-1202010	-161698	-93082
	3918.78	-1730980	-1695280	-1204320	-162083	-101608											3918.78	-1730980	-1695280	-1204320	-162083	-101608
	3919.78	-1724780	-1686660	-1213410	-161938	-105431											3919.78	-1724780	-1686660	-1213410	-161938	-105431
	3920.78	-1721230	-1681150	-1231360	-159758	-102259											3920.78	-1721230	-1681150	-1231360	-159758	-102259
	3921.78	-1729780	-1672600	-1247540	-159448	-97659											3921.78	-1729780	-1672600	-1247540	-159448	-97659
	3922.78	-1723320	-1673140	-1234270	-163291	-85334.7											3922.78	-1723320	-1673140	-1234270	-163291	-85334.7
	3923.78	-1718580	-1677180	-1225760	-162336	-73325.9											3923.78	-1718580	-1677180	-1225760	-162336	-73325.9
	3924.78	-1715130	-1678820	-1240240	-161128	-80798											3924.78	-1715130	-1678820	-1240240	-161128	-80798
	3925.78	-1723630	-1686650	-1243460	-156278	-75901.1											3925.78	-1723630	-1686650	-1243460	-156278	-75901.1
	3926.78	-1713840	-1680920	-1228030	-160064	-64370											3926.78	-1713840	-1680920	-1228030	-160064	-64370
	3927.79	-1716640	-1668000	-1225520	-158140	-66305.7											3927.79	-1716640	-1668000	-1225520	-158140	-66305.7
	3928.79	-1724180	-1661960	-1217620	-158590	-78534.3											3928.79	-1724180	-1661960	-1217620	-158590	-78534.3
	3929.79	-1721910	-1663610	-1238320	-157985	-93059.2											3929.79	-1721910	-1663610	-1238320	-157985	-93059.2
	3930.79	-1716430	-1670360	-1250780	-155168	-89830.3											3930.79	-1716430	-1670360	-1250780	-155168	-89830.3
	3931.79	-1713090	-1669890	-1245790	-155582	-86757.4											3931.79	-1713090	-1669890	-1245790	-155582	-86757.4
	3932.79	-1728000	-1670710	-1224040	-156751	-95849.8											3932.79	-1728000	-1670710	-1224040	-156751	-95849.8
	3933.79	-1733080	-1672040	-1220760	-156889	-94558.7											3933.79	-1733080	-1672040	-1220760	-156889	-94558.7
	3934.79	-1730940	-1682030	-1233770	-157187	-85967.8											3934.79	-1730940	-1682030	-1233770	-157187	-85967.8
	3935.79	-1728270	-1683420	-1240860	-156471	-83985.3											3935.79	-1728270	-1683420	-1240860	-156471	-83985.3
	3936.79	-1726740	-1674840	-1238750	-154434	-88395.1											3936.79	-1726740	-1674840	-1238750	-154434	-88395.1
	3937.79	-1724190	-1662180	-1229060	-157117	-92763.1											3937.79	-1724190	-1662180	-1229060	-157117	-92763.1
	3938.79	-1719140	-1662590	-1210080	-158678	-85227.1											3938.79	-1719140	-1662590	-1210080	-158678	-85227.1
	3939.79	-1710910	-1658610	-1201450	-159396	-87951.3											3939.79	-1710910	-1658610	-1201450	-159396	-87951.3
	3940.79	-1719170	-1651210	-1207260	-158688	-97624.6											3940.79	-1719170	-1651210	-1207260	-158688	-97624.6
	3941.79	-1725060	-1638790	-1213640	-160364	-96919.7											3941.79	-1725060	-1638790	-1213640	-160364	-96919.7
	3942.8	-1736310	-1635160	-1234090	-160795	-94748.4											3942.8	-1736310	-1635160	-1234090	-160795	-94748.4
	3943.8	-1733200	-1631290	-1240910	-156849	-78523.8											3943.8	-1733200	-1631290	-1240910	-156849	-78523.8
	3944.8	-1738250	-1639460	-1242670	-153232	-74052.5											3944.8	-1738250	-1639460	-1242670	-153232	-74052.5
	3945.8	-1735090	-1639750	-1243880	-154127	-78138.4											3945.8	-1735090	-1639750	-1243880	-154127	-78138.4
	3946.8	-1735610	-1637350	-1241570	-154743	-85335.2											3946.8	-1735610	-1637350	-1241570	-154743	-85335.2
	3947.8	-1732400	-1635240	-1233720	-155140	-84662.7											3947.8	-1732400	-1635240	-1233720	-155140	-84662.7
	3948.8	-1727510	-1637590	-1238790	-156174	-80464											3948.8	-1727510	-1637590	-1238790	-156174	-80464
	3949.8	-1716840	-1639300	-1235180	-157728	-84608.2											3949.8	-1716840	-1639300	-1235180	-157728	-84608.2
	3950.8	-1730510	-1631300	-1227560	-161049	-89454.7											3950.8	-1730510	-1631300	-1227560	-161049	-89454.7
	3951.8	-1739800	-1621440	-1231570	-163201	-86048.3											3951.8	-1739800	-1621440	-1231570	-163201	-86048.3
	3952.8	-1743320	-1616300	-1233310	-164085	-85091.8											3952.8	-1743320	-1616300	-1233310	-164085	-85091.8
	3953.8	-1745240	-1617270	-1225260	-159962	-82424.3											3953.8	-1745240	-1617270	-1225260	-159962	-82424.3
	3954.8	-1741370	-1610530	-1217600	-157639	-81892.9											3954.8	-1741370	-1610530	-1217600	-157639	-81892.9
	3955.8	-1728460	-1607280	-1220470	-158519	-89263.2											3955.8	-1728460	-1607280	-1220470	-158519	-89263.2
	3956.8	-1715600	-1606770	-1234430	-159579	-90865.9											3956.8	-1715600	-1606770	-1234430	-159579	-90865.9
	3957.81	-1714280	-1605030	-1237910	-158272	-87631.2											3957.81	-1714280	-1605030	-1237910	-158272	-87631.2
	3958.81	-1720220	-1605650	-1233310	-157674	-88371.4											3958.81	-1720220	-1605650	-1233310	-157674	-88371.4
	3959.81	-1712560	-1601450	-1222740	-160063	-89855.6											3959.81	-1712560	-1601450	-1222740	-160063	-89855.6
	3960.81	-1709550	-1597310	-1210110	-162134	-91589.8											3960.81	-1709550	-1597310	-1210110	-162134	-91589.8
	3961.81	-1717480	-1605150	-1195710	-160844	-93984.5											3961.81	-1717480	-1605150	-1195710	-160844	-93984.5
	3962.81	-1733730	-1605830	-1212840	-161731	-93090.4											3962.81	-1733730	-1605830	-1212840	-161731	-93090.4
	3963.81	-1737880	-1603110	-1219740	-160004	-93995.7											3963.81	-1737880	-1603110	-1219740	-160004	-93995.7
	3964.81	-1732380	-1602550	-1214570	-157058	-93629.9											3964.81	-1732380	-1602550	-1214570	-157058	-93629.9
	3965.81	-1732480	-1595490	-1196860	-158508	-94169.5											3965.81	-1732480	-1595490	-1196860	-158508	-94169.5
	3966.81	-1737890	-1608640	-1199030	-161145	-92269.4											3966.81	-1737890	-1608640	-1199030	-161145	-92269.4
	3967.81	-1728020	-1609740	-1202410	-159537	-95313.4											3967.81	-1728020	-1609740	-1202410	-159537	-95313.4
	3968.81	-1725290	-1601200	-1206370	-157542	-94597.6											3968.81	-1725290	-1601200	-1206370	-157542	-94597.6
	3969.81	-1733590	-1597610	-1222110	-156817	-92078.7											3969.81	-1733590	-1597610	-1222110	-156817	-92078.7
	3970.81	-1733930	-1596130	-1236140	-161097	-86150.6											3970.81	-1733930	-1596130	-1236140	-161097	-86150.6
	3971.81	-1706370	-1600950	-1236670	-163262	-78937.8											3971.81	-1706370	-1600950	-1236670	-163262	-78937.8
	3972.82	-1708200	-1610490	-1234050	-161573	-77310.5											3972.82	-1708200	-1610490	-1234050	-161573	-77310.5
	3973.82	-1708040	-1601510	-1235060	-160636	-86164.6											3973.82	-1708040	-1601510	-1235060	-160636	-86164.6
	3974.82	-1707770	-1577860	-1237490	-161979	-91824											3974.82	-1707770	-1577860	-1237490	-161979	-91824
	3975.82	-1711110	-1572070	-1237960	-162315	-91707.1											3975.82	-1711110	-1572070	-1237960	-162315	-91707.1
	3976.82	-1716710	-1564490	-1241160	-163455	-95200.9											3976.82	-1716710	-1564490	-1241160	-163455	-95200.9
	3977.82	-1712400	-1568260	-1248490	-160814	-84262.5											3977.82	-1712400	-1568260	-1248490	-160814	-84262.5
	3978.82	-1713820	-1569010	-1239000	-159562	-80462.4											3978.82	-1713820	-1569010	-1239000	-159562	-80462.4
	3979.82	-1714170	-1562280	-1232400	-163002	-92142.9											3979.82	-1714170	-1562280	-1232400	-163002	-92142.9
	3980.82	-1725860	-1555060	-1225880	-164258	-97310.9											3980.82	-1725860	-1555060	-1225880	-164258	-97310.9
	3981.82	-1730640	-1556960	-1220080	-160762	-98852.9											3981.82	-1730640	-1556960	-1220080	-160762	-98852.9
	3982.82	-1724970	-1561180	-1216640	-159507	-98308											3982.82	-1724970	-1561180	-1216640	-159507	-98308
	3983.82	-1715580	-1557930	-1223950	-163404	-88012.8											3983.82	-1715580	-1557930	-1223950	-163404	-88012.8
	3984.82	-1722800	-1549860	-1223090	-166757	-90036.5											3984.82	-1722800	-1549860	-1223090	-166757	-90036.5
	3985.82	-1730510	-1540500	-1230590	-167190	-94220.2											3985.82	-1730510	-1540500	-1230590	-167190	-94220.2
	3986.82	-1730270	-1537020	-1222950	-169557	-106512											3986.82	-1730270	-1537020	-1222950	-169557	-106512
	3987.83	-1716030	-1532210	-1208140	-169245	-105540											3987.83	-1716030	-1532210	-1208140	-169245	-105540
	3988.83	-1713480	-1531440	-1198620	-164864	-95615.8											3988.83	-1713480	-1531440	-1198620	-164864	-95615.8
	3989.83	-1706850	-1536120	-1192050	-159309	-82975.3											3989.83	-1706850	-1536120	-1192050	-159309	-82975.3
	3990.83	-1708030	-1533690	-1214590	-158846	-81440.7											3990.83	-1708030	-1533690	-1214590	-158846	-81440.7
	3991.83	-1715280	-1522780	-1222930	-160340	-90997.6											3991.83	-1715280	-1522780	-1222930	-160340	-90997.6
	3992.83	-1707980	-1514060	-1223000	-162697	-94224.1											3992.83	-1707980	-1514060	-1223000	-162697	-94224.1
	3993.83	-1699230	-1515120	-1215200	-164825	-94687.8											3993.83	-1699230	-1515120	-1215200	-164825	-94687.8
	3994.83	-1690840	-1521660	-1214250	-168897	-100306											3994.83	-1690840	-1521660	-1214250	-168897	-100306
	3995.83	-1698490	-1515510	-1228770	-168798	-110515											3995.83	-1698490	-1515510	-1228770	-168798	-110515
	3996.83	-1705060	-1509740	-1244790	-168734	-104346											3996.83	-1705060	-1509740	-1244790	-168734	-104346
	3997.83	-1711690	-1495600	-1242550	-168790	-90096.9											3997.83	-1711690	-1495600	-1242550	-168790	-90096.9
	3998.83	-1716360	-1489370	-1242500	-172399	-83001.4											3998.83	-1716360	-1489370	-1242500	-172399	-83001.4
	3999.83	-1716540	-1493760	-1231320	-171647	-85912.5											3999.83	-1716540	-1493760	-1231320	-171647	-85912.5
	4000.83	-1714550	-1499000	-1219580	-172342	-93787.5											4000.83	-1714550	-1499000	-1219580	-172342	-93787.5
	4001.83	-1712390	-1496950	-1224530	-171887	-97720.4											4001.83	-1712390	-1496950	-1224530	-171887	-97720.4
	4002.84	-1715780	-1500180	-1225510	-169114	-94809.8											4002.84	-1715780	-1500180	-1225510	-169114	-94809.8
	4003.84	-1722360	-1503510	-1229970	-164408	-98072.7											4003.84	-1722360	-1503510	-1229970	-164408	-98072.7
	4004.84	-1715310	-1493070	-1233250	-159692	-97088											4004.84	-1715310	-1493070	-1233250	-159692	-97088
	4005.84	-1705920	-1479420	-1223410	-162130	-98964.8											4005.84	-1705920	-1479420	-1223410	-162130	-98964.8
	4006.84	-1705290	-1483970	-1206960	-162157	-93476.6											4006.84	-1705290	-1483970	-1206960	-162157	-93476.6
	4007.84	-1714080	-1491980	-1197350	-164047	-92061											4007.84	-1714080	-1491980	-1197350	-164047	-92061
	4008.84	-1705910	-1500930	-1201430	-166689	-96802.8											4008.84	-1705910	-1500930	-1201430	-166689	-96802.8
	4009.84	-1702370	-1489020	-1214020	-169202	-101155											4009.84	-1702370	-1489020	-1214020	-169202	-101155
	4010.84	-1705880	-1490820	-1216590	-168013	-91385.7											4010.84	-1705880	-1490820	-1216590	-168013	-91385.7
	4011.84	-1699160	-1485510	-1215730	-169021	-82488.5											4011.84	-1699160	-1485510	-1215730	-169021	-82488.5
	4012.84	-1692270	-1478920	-1213920	-168493	-92824.9											4012.84	-1692270	-1478920	-1213920	-168493	-92824.9
	4013.84	-1677680	-1475960	-1219080	-168668	-102236											4013.84	-1677680	-1475960	-1219080	-168668	-102236
	4014.84	-1676290	-1466570	-1219560	-170661	-103253											4014.84	-1676290	-1466570	-1219560	-170661	-103253
	4015.84	-1675200	-1464290	-1203170	-168348	-95513.3											4015.84	-1675200	-1464290	-1203170	-168348	-95513.3
	4016.84	-1669700	-1467000	-1199800	-166317	-85677.5											4016.84	-1669700	-1467000	-1199800	-166317	-85677.5
	4017.85	-1687630	-1466280	-1212970	-165038	-94173.5											4017.85	-1687630	-1466280	-1212970	-165038	-94173.5
	4018.85	-1695090	-1459910	-1208060	-163495	-101018											4018.85	-1695090	-1459910	-1208060	-163495	-101018
	4019.85	-1690930	-1454360	-1195110	-166199	-101127											4019.85	-1690930	-1454360	-1195110	-166199	-101127
	4020.85	-1683810	-1460520	-1191110	-167327	-100509											4020.85	-1683810	-1460520	-1191110	-167327	-100509
	4021.85	-1684180	-1463340	-1194490	-165117	-97192.9											4021.85	-1684180	-1463340	-1194490	-165117	-97192.9
	4022.85	-1681830	-1458700	-1201030	-164391	-96797.8											4022.85	-1681830	-1458700	-1201030	-164391	-96797.8
	4023.85	-1682930	-1462100	-1204170	-163326	-100369											4023.85	-1682930	-1462100	-1204170	-163326	-100369
	4024.85	-1681040	-1464150	-1206580	-161830	-99364.6											4024.85	-1681040	-1464150	-1206580	-161830	-99364.6
	4025.85	-1674580	-1458240	-1215310	-163822	-99514											4025.85	-1674580	-1458240	-1215310	-163822	-99514
	4026.85	-1671050	-1446540	-1206030	-162871	-96723.6											4026.85	-1671050	-1446540	-1206030	-162871	-96723.6
	4027.85	-1674940	-1446890	-1198000	-160552	-95219.3											4027.85	-1674940	-1446890	-1198000	-160552	-95219.3
	4028.85	-1681460	-1445190	-1202090	-163604	-92616.6											4028.85	-1681460	-1445190	-1202090	-163604	-92616.6
	4029.85	-1688170	-1442690	-1192840	-164488	-89582.7											4029.85	-1688170	-1442690	-1192840	-164488	-89582.7
	4030.85	-1676550	-1436730	-1190400	-163143	-87867											4030.85	-1676550	-1436730	-1190400	-163143	-87867
	4031.85	-1661820	-1434770	-1192780	-162893	-94353.5											4031.85	-1661820	-1434770	-1192780	-162893	-94353.5
	4032.86	-1655700	-1439530	-1193080	-162709	-99526.1											4032.86	-1655700	-1439530	-1193080	-162709	-99526.1
	4033.86	-1647780	-1434160	-1195000	-164508	-101412											4033.86	-1647780	-1434160	-1195000	-164508	-101412
	4034.86	-1652530	-1421180	-1185260	-163483	-94905.8											4034.86	-1652530	-1421180	-1185260	-163483	-94905.8
	4035.86	-1651710	-1412580	-1190300	-166296	-92397.7											4035.86	-1651710	-1412580	-1190300	-166296	-92397.7
	4036.86	-1647080	-1406140	-1199490	-171027	-86278.2											4036.86	-1647080	-1406140	-1199490	-171027	-86278.2
	4037.86	-1648780	-1407330	-1200660	-168561	-84556.3											4037.86	-1648780	-1407330	-1200660	-168561	-84556.3
	4038.86	-1657550	-1409080	-1191440	-168530	-90099.3											4038.86	-1657550	-1409080	-1191440	-168530	-90099.3
	4039.86	-1664140	-1401260	-1180200	-167968	-83549											4039.86	-1664140	-1401260	-1180200	-167968	-83549
	4040.86	-1654000	-1401080	-1170660	-165106	-83853.5											4040.86	-1654000	-1401080	-1170660	-165106	-83853.5
	4041.86	-1653020	-1396680	-1183980	-163324	-85573.5											4041.86	-1653020	-1396680	-1183980	-163324	-85573.5
	4042.86	-1651280	-1393790	-1191500	-163735	-89213											4042.86	-1651280	-1393790	-1191500	-163735	-89213
	4043.86	-1638530	-1390440	-1191880	-163706	-94839.7											4043.86	-1638530	-1390440	-1191880	-163706	-94839.7
	4044.86	-1632860	-1386510	-1187920	-163270	-104079											4044.86	-1632860	-1386510	-1187920	-163270	-104079
	4045.86	-1638420	-1392850	-1185740	-165016	-107096											4045.86	-1638420	-1392850	-1185740	-165016	-107096
	4046.86	-1648910	-1396220	-1193510	-165141	-107556											4046.86	-1648910	-1396220	-1193510	-165141	-107556
	4047.87	-1646510	-1395550	-1193000	-162770	-105931											4047.87	-1646510	-1395550	-1193000	-162770	-105931
	4048.87	-1643630	-1398530	-1188370	-164732	-100326											4048.87	-1643630	-1398530	-1188370	-164732	-100326
	4049.87	-1639170	-1393280	-1186980	-165426	-102978											4049.87	-1639170	-1393280	-1186980	-165426	-102978
	4050.87	-1646680	-1385500	-1189840	-170964	-97599.7											4050.87	-1646680	-1385500	-1189840	-170964	-97599.7
	4051.87	-1646080	-1384800	-1205490	-168318	-91599.3											4051.87	-1646080	-1384800	-1205490	-168318	-91599.3
	4052.87	-1656760	-1374160	-1211260	-167391	-92841.2											4052.87	-1656760	-1374160	-1211260	-167391	-92841.2
	4053.87	-1663680	-1360520	-1195460	-167077	-92924.3											4053.87	-1663680	-1360520	-1195460	-167077	-92924.3
	4054.87	-1655320	-1357050	-1177950	-167705	-93480.9											4054.87	-1655320	-1357050	-1177950	-167705	-93480.9
	4055.87	-1648350	-1364940	-1177570	-166761	-97428.6											4055.87	-1648350	-1364940	-1177570	-166761	-97428.6
	4056.87	-1649830	-1378150	-1180260	-167135	-98026.5											4056.87	-1649830	-1378150	-1180260	-167135	-98026.5
	4057.87	-1649720	-1374290	-1188020	-166485	-105002											4057.87	-1649720	-1374290	-1188020	-166485	-105002
	4058.87	-1647330	-1373860	-1182410	-161520	-110431											4058.87	-1647330	-1373860	-1182410	-161520	-110431
	4059.87	-1633510	-1363940	-1190020	-160070	-109883											4059.87	-1633510	-1363940	-1190020	-160070	-109883
	4060.87	-1624020	-1361420	-1192630	-161933	-107092											4060.87	-1624020	-1361420	-1192630	-161933	-107092
	4061.87	-1605090	-1362150	-1194150	-161901	-114538											4061.87	-1605090	-1362150	-1194150	-161901	-114538
	4062.88	-1601890	-1351600	-1185620	-161903	-106608											4062.88	-1601890	-1351600	-1185620	-161903	-106608
	4063.88	-1611170	-1352670	-1179740	-163210	-100552											4063.88	-1611170	-1352670	-1179740	-163210	-100552
	4064.88	-1609090	-1360190	-1167750	-164614	-105125											4064.88	-1609090	-1360190	-1167750	-164614	-105125
	4065.88	-1605860	-1356780	-1153190	-165219	-109944											4065.88	-1605860	-1356780	-1153190	-165219	-109944
	4066.88	-1612490	-1350310	-1158360	-166512	-121784											4066.88	-1612490	-1350310	-1158360	-166512	-121784
	4067.88	-1612140	-1351190	-1165590	-165942	-109436											4067.88	-1612140	-1351190	-1165590	-165942	-109436
	4068.88	-1609800	-1347450	-1164160	-168059	-106072											4068.88	-1609800	-1347450	-1164160	-168059	-106072
	4069.88	-1618840	-1344680	-1163730	-169495	-103592											4069.88	-1618840	-1344680	-1163730	-169495	-103592
	4070.88	-1627850	-1341070	-1164970	-169190	-97631.2											4070.88	-1627850	-1341070	-1164970	-169190	-97631.2
	4071.88	-1632750	-1332550	-1162490	-164484	-87457.5											4071.88	-1632750	-1332550	-1162490	-164484	-87457.5
	4072.88	-1632380	-1334780	-1165970	-163586	-94917.7											4072.88	-1632380	-1334780	-1165970	-163586	-94917.7
	4073.88	-1629420	-1337830	-1172130	-163715	-102110											4073.88	-1629420	-1337830	-1172130	-163715	-102110
	4074.88	-1622020	-1323410	-1174770	-161953	-108760											4074.88	-1622020	-1323410	-1174770	-161953	-108760
	4075.88	-1608860	-1318600	-1169550	-158702	-113815											4075.88	-1608860	-1318600	-1169550	-158702	-113815
	4076.88	-1603710	-1327740	-1166370	-159532	-112079											4076.88	-1603710	-1327740	-1166370	-159532	-112079
	4077.89	-1603220	-1329080	-1164130	-162497	-107700											4077.89	-1603220	-1329080	-1164130	-162497	-107700
	4078.89	-1603230	-1323460	-1164770	-158808	-107108											4078.89	-1603230	-1323460	-1164770	-158808	-107108
	4079.89	-1603930	-1319860	-1167870	-157326	-114030											4079.89	-1603930	-1319860	-1167870	-157326	-114030
	4080.89	-1611440	-1320750	-1167620	-159413	-117435											4080.89	-1611440	-1320750	-1167620	-159413	-117435
	4081.89	-1621250	-1323910	-1166780	-160880	-111983											4081.89	-1621250	-1323910	-1166780	-160880	-111983
	4082.89	-1628900	-1318020	-1174230	-161916	-118207											4082.89	-1628900	-1318020	-1174230	-161916	-118207
	4083.89	-1623560	-1318320	-1171140	-164175	-124834											4083.89	-1623560	-1318320	-1171140	-164175	-124834
	4084.89	-1613200	-1322120	-1164120	-164257	-122388											4084.89	-1613200	-1322120	-1164120	-164257	-122388
	4085.89	-1607850	-1321410	-1161280	-161917	-115321											4085.89	-1607850	-1321410	-1161280	-161917	-115321
	4086.89	-1607880	-1317400	-1160470	-161825	-104881											4086.89	-1607880	-1317400	-1160470	-161825	-104881
	4087.89	-1615330	-1316790	-1153470	-163570	-101542											4087.89	-1615330	-1316790	-1153470	-163570	-101542
	4088.89	-1606080	-1317280	-1145570	-163494	-105450											4088.89	-1606080	-1317280	-1145570	-163494	-105450
	4089.89	-1599700	-1315680	-1158380	-162248	-111576											4089.89	-1599700	-1315680	-1158380	-162248	-111576
	4090.89	-1594530	-1304350	-1163630	-157437	-117301											4090.89	-1594530	-1304350	-1163630	-157437	-117301
	4091.89	-1589160	-1306930	-1148640	-157485	-126736											4091.89	-1589160	-1306930	-1148640	-157485	-126736
	4092.9	-1583440	-1309070	-1144300	-158942	-129059											4092.9	-1583440	-1309070	-1144300	-158942	-129059
	4093.9	-1577280	-1301420	-1142200	-156788	-124783											4093.9	-1577280	-1301420	-1142200	-156788	-124783
	4094.9	-1583230	-1297630	-1146110	-157226	-120882											4094.9	-1583230	-1297630	-1146110	-157226	-120882
	4095.9	-1583740	-1292900	-1146390	-157305	-111006											4095.9	-1583740	-1292900	-1146390	-157305	-111006
	4096.9	-1585540	-1293610	-1143680	-155414	-109326											4096.9	-1585540	-1293610	-1143680	-155414	-109326
	4097.9	-1580920	-1286540	-1142680	-159618	-115858											4097.9	-1580920	-1286540	-1142680	-159618	-115858
	4098.9	-1572020	-1283130	-1139720	-159249	-112160											4098.9	-1572020	-1283130	-1139720	-159249	-112160
	4099.9	-1573850	-1280160	-1141750	-160051	-101694											4099.9	-1573850	-1280160	-1141750	-160051	-101694
	4100.9	-1582450	-1279910	-1132940	-158315	-99100											4100.9	-1582450	-1279910	-1132940	-158315	-99100
	4101.9	-1588740	-1275440	-1123610	-156832	-102256											4101.9	-1588740	-1275440	-1123610	-156832	-102256
	4102.9	-1587100	-1274570	-1127970	-153172	-106896											4102.9	-1587100	-1274570	-1127970	-153172	-106896
	4103.9	-1594140	-1277850	-1135160	-152931	-120422											4103.9	-1594140	-1277850	-1135160	-152931	-120422
	4104.9	-1602640	-1274150	-1124430	-152724	-123632											4104.9	-1602640	-1274150	-1124430	-152724	-123632
	4105.9	-1599300	-1265720	-1125960	-153455	-115134											4105.9	-1599300	-1265720	-1125960	-153455	-115134
	4106.9	-1589830	-1257410	-1135290	-153929	-112096											4106.9	-1589830	-1257410	-1135290	-153929	-112096
	4107.91	-1578660	-1255990	-1141640	-155009	-102344											4107.91	-1578660	-1255990	-1141640	-155009	-102344
	4108.91	-1575790	-1259380	-1127690	-152300	-95716.2											4108.91	-1575790	-1259380	-1127690	-152300	-95716.2
	4109.91	-1576930	-1264470	-1126860	-148767	-96956.6											4109.91	-1576930	-1264470	-1126860	-148767	-96956.6
	4110.91	-1567920	-1268680	-1133560	-148336	-103242											4110.91	-1567920	-1268680	-1133560	-148336	-103242
	4111.91	-1554600	-1271560	-1145130	-149882	-115019											4111.91	-1554600	-1271560	-1145130	-149882	-115019
	4112.91	-1559610	-1276740	-1135760	-151867	-123464											4112.91	-1559610	-1276740	-1135760	-151867	-123464
	4113.91	-1556870	-1274880	-1118550	-149950	-121363											4113.91	-1556870	-1274880	-1118550	-149950	-121363
	4114.91	-1556680	-1274190	-1108570	-150012	-115139											4114.91	-1556680	-1274190	-1108570	-150012	-115139
	4115.91	-1544040	-1268410	-1106600	-150015	-112249											4115.91	-1544040	-1268410	-1106600	-150015	-112249
	4116.91	-1524820	-1254430	-1110500	-152721	-107640											4116.91	-1524820	-1254430	-1110500	-152721	-107640
	4117.91	-1530300	-1245390	-1129200	-152987	-106633											4117.91	-1530300	-1245390	-1129200	-152987	-106633
	4118.91	-1548340	-1238700	-1130950	-149716	-112446											4118.91	-1548340	-1238700	-1130950	-149716	-112446
	4119.91	-1563690	-1238890	-1119640	-148599	-113360											4119.91	-1563690	-1238890	-1119640	-148599	-113360
	4120.91	-1564540	-1239220	-1121560	-149745	-109749											4120.91	-1564540	-1239220	-1121560	-149745	-109749
	4121.91	-1556380	-1249450	-1133030	-146752	-108012											4121.91	-1556380	-1249450	-1133030	-146752	-108012
	4122.92	-1545480	-1251140	-1124530	-144903	-122513											4122.92	-1545480	-1251140	-1124530	-144903	-122513
	4123.92	-1540870	-1252320	-1107400	-142721	-123526											4123.92	-1540870	-1252320	-1107400	-142721	-123526
	4124.92	-1542810	-1259940	-1098870	-143118	-125451											4124.92	-1542810	-1259940	-1098870	-143118	-125451
	4125.92	-1544220	-1254150	-1107390	-147141	-123495											4125.92	-1544220	-1254150	-1107390	-147141	-123495
	4126.92	-1545350	-1240440	-1117040	-149310	-119165											4126.92	-1545350	-1240440	-1117040	-149310	-119165
	4127.92	-1554470	-1229220	-1109040	-146293	-117338											4127.92	-1554470	-1229220	-1109040	-146293	-117338
	4128.92	-1550100	-1223600	-1099970	-149101	-117269											4128.92	-1550100	-1223600	-1099970	-149101	-117269
	4129.92	-1534250	-1226570	-1092830	-148338	-116704											4129.92	-1534250	-1226570	-1092830	-148338	-116704
	4130.92	-1523610	-1226430	-1102040	-147428	-118194											4130.92	-1523610	-1226430	-1102040	-147428	-118194
	4131.92	-1523640	-1226070	-1111980	-143968	-121524											4131.92	-1523640	-1226070	-1111980	-143968	-121524
	4132.92	-1534200	-1230570	-1111780	-144592	-118126											4132.92	-1534200	-1230570	-1111780	-144592	-118126
	4133.92	-1535090	-1227290	-1110700	-146090	-108938											4133.92	-1535090	-1227290	-1110700	-146090	-108938
	4134.92	-1520270	-1228110	-1115630	-147118	-104592											4134.92	-1520270	-1228110	-1115630	-147118	-104592
	4135.92	-1510330	-1224250	-1112860	-146468	-109703											4135.92	-1510330	-1224250	-1112860	-146468	-109703
	4136.92	-1510330	-1212480	-1104870	-143544	-104715											4136.92	-1510330	-1212480	-1104870	-143544	-104715
	4137.93	-1520480	-1206510	-1101510	-142756	-99278.8											4137.93	-1520480	-1206510	-1101510	-142756	-99278.8
	4138.93	-1528810	-1217060	-1119000	-138065	-89168.4											4138.93	-1528810	-1217060	-1119000	-138065	-89168.4
	4139.93	-1526120	-1221660	-1120630	-139747	-87710.4											4139.93	-1526120	-1221660	-1120630	-139747	-87710.4
	4140.93	-1518230	-1206830	-1115000	-139590	-99260.8											4140.93	-1518230	-1206830	-1115000	-139590	-99260.8
	4141.93	-1515820	-1189070	-1103270	-136029	-105252											4141.93	-1515820	-1189070	-1103270	-136029	-105252
	4142.93	-1524940	-1186300	-1097000	-137672	-97650											4142.93	-1524940	-1186300	-1097000	-137672	-97650
	4143.93	-1527640	-1180840	-1115340	-139675	-99669.3											4143.93	-1527640	-1180840	-1115340	-139675	-99669.3
	4144.93	-1532370	-1172360	-1117490	-140185	-109719											4144.93	-1532370	-1172360	-1117490	-140185	-109719
	4145.93	-1526490	-1182430	-1114730	-139894	-115164											4145.93	-1526490	-1182430	-1114730	-139894	-115164
	4146.93	-1517970	-1193780	-1115560	-143474	-105408											4146.93	-1517970	-1193780	-1115560	-143474	-105408
	4147.93	-1513000	-1191820	-1113010	-142519	-100783											4147.93	-1513000	-1191820	-1113010	-142519	-100783
	4148.93	-1518430	-1197980	-1103840	-141787	-99035.8											4148.93	-1518430	-1197980	-1103840	-141787	-99035.8
	4149.93	-1523280	-1193100	-1106560	-143782	-113140											4149.93	-1523280	-1193100	-1106560	-143782	-113140
	4150.93	-1516190	-1205930	-1107000	-143605	-111621											4150.93	-1516190	-1205930	-1107000	-143605	-111621
	4151.93	-1522640	-1207480	-1092530	-141128	-108919											4151.93	-1522640	-1207480	-1092530	-141128	-108919
	4152.94	-1521220	-1201500	-1081080	-141741	-110465											4152.94	-1521220	-1201500	-1081080	-141741	-110465
	4153.94	-1519980	-1192880	-1090520	-144221	-110259											4153.94	-1519980	-1192880	-1090520	-144221	-110259
	4154.94	-1514180	-1190210	-1100750	-144367	-112964											4154.94	-1514180	-1190210	-1100750	-144367	-112964
	4155.94	-1504340	-1188180	-1091640	-143128	-116421											4155.94	-1504340	-1188180	-1091640	-143128	-116421
	4156.94	-1502310	-1181070	-1085180	-145225	-116981											4156.94	-1502310	-1181070	-1085180	-145225	-116981
	4157.94	-1499070	-1168610	-1083680	-145792	-116489											4157.94	-1499070	-1168610	-1083680	-145792	-116489
	4158.94	-1500440	-1164270	-1094420	-145995	-109041											4158.94	-1500440	-1164270	-1094420	-145995	-109041
	4159.94	-1501110	-1169530	-1106760	-146443	-119266											4159.94	-1501110	-1169530	-1106760	-146443	-119266
	4160.94	-1496050	-1173800	-1112210	-143887	-139880											4160.94	-1496050	-1173800	-1112210	-143887	-139880
	4161.94	-1492970	-1175610	-1103750	-147987	-138592											4161.94	-1492970	-1175610	-1103750	-147987	-138592
	4162.94	-1489070	-1174780	-1098050	-147503	-127554											4162.94	-1489070	-1174780	-1098050	-147503	-127554
	4163.94	-1474380	-1163580	-1097980	-146709	-108737											4163.94	-1474380	-1163580	-1097980	-146709	-108737
	4164.94	-1468180	-1164000	-1102760	-148568	-108683											4164.94	-1468180	-1164000	-1102760	-148568	-108683
	4165.94	-1470980	-1160590	-1096970	-143443	-118298											4165.94	-1470980	-1160590	-1096970	-143443	-118298
	4166.94	-1478690	-1163110	-1099210	-140968	-122422											4166.94	-1478690	-1163110	-1099210	-140968	-122422
	4167.95	-1485390	-1153060	-1102290	-144780	-126256											4167.95	-1485390	-1153060	-1102290	-144780	-126256
	4168.95	-1482640	-1149170	-1080420	-146864	-123997											4168.95	-1482640	-1149170	-1080420	-146864	-123997
	4169.95	-1466350	-1151060	-1055280	-148820	-123301											4169.95	-1466350	-1151060	-1055280	-148820	-123301
	4170.95	-1461940	-1155830	-1040720	-151539	-124190											4170.95	-1461940	-1155830	-1040720	-151539	-124190
	4171.95	-1477690	-1152500	-1045650	-151115	-114558											4171.95	-1477690	-1152500	-1045650	-151115	-114558
	4172.95	-1492300	-1150100	-1063570	-149728	-108180											4172.95	-1492300	-1150100	-1063570	-149728	-108180
	4173.95	-1489310	-1156600	-1066670	-149572	-107663											4173.95	-1489310	-1156600	-1066670	-149572	-107663
	4174.95	-1466270	-1156780	-1066970	-149985	-107494											4174.95	-1466270	-1156780	-1066970	-149985	-107494
	4175.95	-1472010	-1155160	-1069870	-149061	-108221											4175.95	-1472010	-1155160	-1069870	-149061	-108221
	4176.95	-1483990	-1163670	-1064860	-147094	-110436											4176.95	-1483990	-1163670	-1064860	-147094	-110436
	4177.95	-1471970	-1157250	-1065610	-144347	-112800											4177.95	-1471970	-1157250	-1065610	-144347	-112800
	4178.95	-1469940	-1147760	-1067250	-145519	-123965											4178.95	-1469940	-1147760	-1067250	-145519	-123965
	4179.95	-1468470	-1134480	-1069770	-145570	-125342											4179.95	-1468470	-1134480	-1069770	-145570	-125342
	4180.95	-1471420	-1124240	-1061250	-147482	-115906											4180.95	-1471420	-1124240	-1061250	-147482	-115906
	4181.95	-1471120	-1126920	-1052990	-145353	-117583											4181.95	-1471120	-1126920	-1052990	-145353	-117583
	4182.96	-1461820	-1128520	-1063100	-144731	-118250											4182.96	-1461820	-1128520	-1063100	-144731	-118250
	4183.96	-1457650	-1129740	-1075860	-143166	-113842											4183.96	-1457650	-1129740	-1075860	-143166	-113842
	4184.96	-1459600	-1130430	-1073390	-147240	-108555											4184.96	-1459600	-1130430	-1073390	-147240	-108555
	4185.96	-1470410	-1129010	-1056790	-150040	-105477											4185.96	-1470410	-1129010	-1056790	-150040	-105477
	4186.96	-1462200	-1118270	-1048190	-149157	-114574											4186.96	-1462200	-1118270	-1048190	-149157	-114574
	4187.96	-1444970	-1115060	-1050810	-147712	-119696											4187.96	-1444970	-1115060	-1050810	-147712	-119696
	4188.96	-1432130	-1119430	-1049860	-150790	-120806											4188.96	-1432130	-1119430	-1049860	-150790	-120806
	4189.96	-1443160	-1125880	-1049770	-152227	-116047											4189.96	-1443160	-1125880	-1049770	-152227	-116047
	4190.96	-1444620	-1130780	-1046030	-153331	-127227											4190.96	-1444620	-1130780	-1046030	-153331	-127227
	4191.96	-1441740	-1132240	-1049460	-153785	-124788											4191.96	-1441740	-1132240	-1049460	-153785	-124788
	4192.96	-1440540	-1137790	-1056060	-150879	-125399											4192.96	-1440540	-1137790	-1056060	-150879	-125399
	4193.96	-1437090	-1134030	-1067160	-149362	-126145											4193.96	-1437090	-1134030	-1067160	-149362	-126145
	4194.96	-1442000	-1128880	-1066140	-148378	-127027											4194.96	-1442000	-1128880	-1066140	-148378	-127027
	4195.96	-1443480	-1123610	-1053790	-145769	-126970											4195.96	-1443480	-1123610	-1053790	-145769	-126970
	4196.96	-1431660	-1125120	-1049590	-144906	-121905											4196.96	-1431660	-1125120	-1049590	-144906	-121905
	4197.97	-1437200	-1132810	-1052850	-144008	-117001											4197.97	-1437200	-1132810	-1052850	-144008	-117001
	4198.97	-1441990	-1128910	-1051090	-148403	-117970											4198.97	-1441990	-1128910	-1051090	-148403	-117970
	4199.97	-1433600	-1118220	-1031020	-152391	-117523											4199.97	-1433600	-1118220	-1031020	-152391	-117523
	4200.97	-1441120	-1108580	-1010730	-153964	-113470											4200.97	-1441120	-1108580	-1010730	-153964	-113470
	4201.97	-1447320	-1102210	-1024050	-150694	-111151											4201.97	-1447320	-1102210	-1024050	-150694	-111151
	4202.97	-1442180	-1085930	-1047760	-151119	-109734											4202.97	-1442180	-1085930	-1047760	-151119	-109734
	4203.97	-1445130	-1073720	-1053770	-149997	-116167											4203.97	-1445130	-1073720	-1053770	-149997	-116167
	4204.97	-1453260	-1090040	-1036800	-149006	-120442											4204.97	-1453260	-1090040	-1036800	-149006	-120442
	4205.97	-1446500	-1098830	-1034310	-152007	-124858											4205.97	-1446500	-1098830	-1034310	-152007	-124858
	4206.97	-1442770	-1105350	-1033730	-152164	-129893											4206.97	-1442770	-1105350	-1033730	-152164	-129893
	4207.97	-1426850	-1109210	-1029100	-151299	-132465											4207.97	-1426850	-1109210	-1029100	-151299	-132465
	4208.97	-1422510	-1108630	-1032680	-151772	-128963											4208.97	-1422510	-1108630	-1032680	-151772	-128963
	4209.97	-1425300	-1102270	-1037450	-149985	-128427											4209.97	-1425300	-1102270	-1037450	-149985	-128427
	4210.97	-1429730	-1092490	-1031990	-149138	-129401											4210.97	-1429730	-1092490	-1031990	-149138	-129401
	4211.97	-1436670	-1076340	-1040870	-149691	-122280											4211.97	-1436670	-1076340	-1040870	-149691	-122280
	4212.98	-1427220	-1080250	-1038820	-150405	-117455											4212.98	-1427220	-1080250	-1038820	-150405	-117455
	4213.98	-1432380	-1093290	-1035300	-148155	-126821											4213.98	-1432380	-1093290	-1035300	-148155	-126821
	4214.98	-1441790	-1089270	-1027110	-147464	-129530											4214.98	-1441790	-1089270	-1027110	-147464	-129530
	4215.98	-1427080	-1084330	-1031930	-148064	-133376											4215.98	-1427080	-1084330	-1031930	-148064	-133376
	4216.98	-1418670	-1090160	-1028590	-146639	-132976											4216.98	-1418670	-1090160	-1028590	-146639	-132976
	4217.98	-1429010	-1090890	-1033420	-147015	-130394											4217.98	-1429010	-1090890	-1033420	-147015	-130394
	4218.98	-1434460	-1081630	-1042070	-147180	-126879											4218.98	-1434460	-1081630	-1042070	-147180	-126879
	4219.98	-1425250	-1074640	-1050330	-150064	-122872											4219.98	-1425250	-1074640	-1050330	-150064	-122872
	4220.98	-1425440	-1075300	-1053280	-150844	-124925											4220.98	-1425440	-1075300	-1053280	-150844	-124925
	4221.98	-1424940	-1076880	-1050660	-148826	-130885											4221.98	-1424940	-1076880	-1050660	-148826	-130885
	4222.98	-1431770	-1085700	-1041780	-145758	-141016											4222.98	-1431770	-1085700	-1041780	-145758	-141016
	4223.98	-1427600	-1086590	-1027820	-145914	-141091											4223.98	-1427600	-1086590	-1027820	-145914	-141091
	4224.98	-1419760	-1091170	-1029670	-144052	-124167											4224.98	-1419760	-1091170	-1029670	-144052	-124167
	4225.98	-1426750	-1095070	-1038610	-147028	-113760											4225.98	-1426750	-1095070	-1038610	-147028	-113760
	4226.98	-1423240	-1095990	-1053780	-149181	-114200											4226.98	-1423240	-1095990	-1053780	-149181	-114200
	4227.99	-1422230	-1092810	-1032340	-149404	-118468											4227.99	-1422230	-1092810	-1032340	-149404	-118468
	4228.99	-1416120	-1074530	-1009920	-148276	-123609											4228.99	-1416120	-1074530	-1009920	-148276	-123609
	4229.99	-1418620	-1060550	-1008680	-147329	-121522											4229.99	-1418620	-1060550	-1008680	-147329	-121522
	4230.99	-1417190	-1056510	-1006200	-145938	-117674											4230.99	-1417190	-1056510	-1006200	-145938	-117674
	4231.99	-1403750	-1050940	-1019470	-145341	-119176											4231.99	-1403750	-1050940	-1019470	-145341	-119176
	4232.99	-1396700	-1054900	-1023430	-142645	-112313											4232.99	-1396700	-1054900	-1023430	-142645	-112313
	4233.99	-1396710	-1059850	-1012250	-138981	-111095											4233.99	-1396710	-1059850	-1012250	-138981	-111095
	4234.99	-1397960	-1063080	-1016570	-141799	-111005											4234.99	-1397960	-1063080	-1016570	-141799	-111005
	4235.99	-1402310	-1065030	-1008910	-140728	-116807											4235.99	-1402310	-1065030	-1008910	-140728	-116807
	4236.99	-1397740	-1055770	-999102	-137187	-124099											4236.99	-1397740	-1055770	-999102	-137187	-124099
	4237.99	-1397430	-1049090	-1000040	-138152	-124953											4237.99	-1397430	-1049090	-1000040	-138152	-124953
	4238.99	-1410390	-1045170	-1000510	-138938	-128177											4238.99	-1410390	-1045170	-1000510	-138938	-128177
	4239.99	-1406670	-1042170	-1003070	-139436	-133319											4239.99	-1406670	-1042170	-1003070	-139436	-133319
	4240.99	-1394900	-1032080	-996228	-139305	-123114											4240.99	-1394900	-1032080	-996228	-139305	-123114
	4241.99	-1390670	-1035420	-1002550	-145310	-123784											4241.99	-1390670	-1035420	-1002550	-145310	-123784
	4243	-1392970	-1038580	-1001470	-146521	-129393											4243	-1392970	-1038580	-1001470	-146521	-129393
	4244	-1388320	-1035560	-1000000	-146952	-123573											4244	-1388320	-1035560	-1000000	-146952	-123573
	4245	-1375510	-1035580	-991218	-144382	-114759											4245	-1375510	-1035580	-991218	-144382	-114759
	4246	-1387130	-1042000	-990659	-145183	-108324											4246	-1387130	-1042000	-990659	-145183	-108324
	4247	-1393140	-1050860	-991830	-145379	-106786											4247	-1393140	-1050860	-991830	-145379	-106786
	4248	-1386310	-1052940	-1006500	-143731	-96641											4248	-1386310	-1052940	-1006500	-143731	-96641
	4249	-1381080	-1049710	-1017950	-142288	-93947.2											4249	-1381080	-1049710	-1017950	-142288	-93947.2
	4250	-1377260	-1050780	-1011550	-141046	-103892											4250	-1377260	-1050780	-1011550	-141046	-103892

## Sheet: Fig. 5b
Figure 5b
	Magnetic Field (Gauss)	4 electron eq.	3 electron eq.	2 electron eq.	1 electron eq.	air-oxidized
	3255	90330.5	89808.9	122597	-89871.9	-83679.1
	3255.25	4068.54	58835.9	85458.7	-125447	-54563
	3255.5	-46986.5	85758.9	58248.7	-185274	-82846.5
	3255.75	-31931.5	52210.9	-57210.3	-188520	-55071.4
	3256	37581.5	-25222.1	-4052.33	-98611.9	25019.5
	3256.25	47593.5	-2275.08	-28525.3	45742.1	848.815
	3256.5	67288.5	24048.9	-149977	134673	-31547.8
	3256.75	76629.5	19222.9	-154282	103628	-26937
	3257	120397	-72905.1	-63803.3	51270.1	69714.9
	3257.25	103116	-93809.1	14057.7	-151630	94512
	3257.5	70953.5	-92046.1	18982.7	-213034	92995.2
	3257.75	-33220.5	-12708.1	124659	-198849	18941
	3258	-99128.5	1974.92	29940.7	-69734.9	-477.885
	3258.25	-66612.5	-67476.1	-32993.3	131302	65826.4
	3258.5	-11782.5	-105689	-88768.3	109161	101251
	3258.75	-28122.5	-68972.1	-121339	23213.1	62905.1
	3259.01	7990.54	404.919	-150008	-41591.9	-7905.33
	3259.26	9066.54	28499.9	-123989	49921.1	-34699.4
	3259.51	73172.5	1670.92	-23164.3	114192	-2829.14
	3259.76	131545	49918.9	4928.67	167018	-49672.5
	3260.01	71492.5	5482.92	-54534.3	152344	-8209.63
	3260.26	82936.5	52806.9	54185.7	67309.1	-50097.6
	3260.51	74325.5	161334	118107	90781.1	-155429
	3260.76	-6517.46	258381	100476	125014	-253357
	3261.01	-19673.5	175098	-73253.3	42149.1	-178761
	3261.26	61858.5	108338	-159016	-1305.86	-116289
	3261.51	101141	65968.9	-83016.3	-39110.9	-70119.7
	3261.76	50623.5	37711.9	28408.7	-35709.9	-36291.5
	3262.01	59703.5	116416	32198.7	-6394.86	-114806
	3262.26	-41562.5	136089	-134441	-40280.9	-142811
	3262.51	-123199	51087.9	-73851.3	-83943.9	-54780.5
	3262.76	-220398	11930.9	-20622.3	-160703	-12962
	3263.01	-237070	5307.92	-87873.3	-65090.9	-9701.59
	3263.26	-4180.46	-13014.1	-37786.3	-11885.9	11124.8
	3263.51	33780.5	150083	43328.7	-49732.9	-147916
	3263.76	-24538.5	149378	37189.7	-76741.9	-147518
	3264.01	41823.5	94285.9	-116930	-110027	-100132
	3264.26	92724.5	-34764.1	-149780	-78666.9	27275.1
	3264.51	31661.5	-149960	-123332	-63461.9	143793
	3264.76	-78999.5	-3959.08	-150030	-126599	-3542.43
	3265.01	-74214.5	24357.9	-203176	-77725.9	-34516.7
	3265.26	-69613.5	14502.9	-173314	-55967.9	-23168.6
	3265.51	-4928.46	64271.9	31220.7	-83163.9	-62710.9
	3265.76	47524.5	158429	61123.7	-161590	-155373
	3266.01	43466.5	136187	-24302.3	-144156	-137402
	3266.26	-59305.5	146027	-64453.3	-227325	-149250
	3266.51	-12466.5	170337	-25833.3	-273014	-171629
	3266.76	18897.5	184249	-37744.3	-242302	-186136
	3267.02	-10849.5	112133	26888.7	-186530	-110788
	3267.27	-5316.46	97795.9	17888.7	-171550	-96901.5
	3267.52	78534.5	179434	-25575.3	-86324.9	-180713
	3267.77	160262	157370	-53869.3	-40598.9	-160063
	3268.02	141539	124806	-2764.33	34203.1	-124944
	3268.27	45540.5	134989	-8431.33	7715.14	-135410
	3268.52	-33724.5	9075.92	42895.7	-51355.9	-6931.14
	3268.77	-55954.5	-26072.1	66228.7	-126834	29383.5
	3269.02	3154.54	11028.9	45612.7	-150362	-8748.29
	3269.27	18631.5	59250.9	-705.326	-130003	-59286.2
	3269.52	63668.5	38182.9	-65531.3	-123507	-41459.5
	3269.77	84367.5	30868.9	-112753	-71985.9	-36506.6
	3270.02	-88243.5	37818.9	-120453	35334.1	-43841.6
	3270.27	-143174	104194	-140803	16896.1	-111234
	3270.52	-36287.5	101462	-51804.3	-110865	-104052
	3270.77	-29352.5	62687.9	-117975	-145151	-68586.7
	3271.02	-123842	111976	-98654.3	-44315.9	-116909
	3271.27	-214444	105209	-87114.3	39357.1	-109565
	3271.52	-108180	8511.92	-50685.3	77357.1	-11046.2
	3271.77	13177.5	-49519.1	-20443.3	-69046.9	48496.9
	3272.02	93160.5	-17192.1	23999.7	-143158	18392.1
	3272.27	184309	-130176	51256.7	-138581	132739
	3272.52	98543.5	-139436	18071.7	-44862.9	140340
	3272.77	58697.5	-149203	-81736.3	-25486.9	145116
	3273.02	23658.5	-26779.1	-61297.3	-109153	23714.2
	3273.27	72034.5	61915.9	10473.7	-86589.9	-61392.2
	3273.52	100041	90687.9	71040.7	25754.1	-87135.9
	3273.77	101509	132324	62480.7	60474.1	-129200
	3274.02	7268.54	64544.9	3808.67	102931	-64354.5
	3274.27	3321.54	-64812.1	57261.7	109759	67675.2
	3274.52	36209.5	-108932	-18156.3	25571.1	108024
	3274.77	38408.5	-120938	-81576.3	-65860.9	116859
	3275.03	17686.5	-50665.1	-131310	-14974.9	44099.6
	3275.28	80096.5	53880.9	-208702	9473.14	-64316
	3275.53	113221	-16749.1	-217412	-152176	5878.47
	3275.78	138923	-133546	-146843	-182772	126204
	3276.03	116708	-146815	-71743.3	-185128	143228
	3276.28	150260	-69781.1	-46390.3	-153154	67461.6
	3276.53	94357.5	73986.9	15725.7	-74526.9	-73200.6
	3276.78	-11822.5	80129.9	55003.7	1417.14	-77379.7
	3277.03	-38109.5	11344.9	27513.7	-23088.9	-9969.24
	3277.28	-43471.5	13844.9	39367.7	18171.1	-11876.5
	3277.53	-76803.5	11503.9	93916.7	-78467.9	-6808.08
	3277.78	-83667.5	-3390.08	61856.7	-102112	6482.92
	3278.03	10406.5	22333.9	115874	-69831.9	-16540.2
	3278.28	99295.5	-14061.1	87885.7	4253.14	18455.4
	3278.53	55289.5	2915.92	132698	51092.1	3718.96
	3278.78	35111.5	33245.9	126482	-17166.9	-26921.8
	3279.03	92045.5	150094	105370	-61553.9	-144825
	3279.28	67083.5	185369	55407.7	-90406.9	-182599
	3279.53	30259.5	144562	21399.7	-179810	-143492
	3279.78	67530.5	68903.9	-13395.3	-246468	-69573.7
	3280.03	68556.5	58953.9	42042.7	-149867	-56851.8
	3280.28	31804.5	82755.9	153515	-82108.9	-75080.2
	3280.53	2406.54	62188.9	56444.7	-88802.9	-59366.7
	3280.78	10379.5	112123	6753.67	-44896.9	-111785
	3281.03	23667.5	87661.9	48531.7	-71692.9	-85235.3
	3281.28	86924.5	62610.9	77655.7	-173590	-58728.1
	3281.53	72542.5	62838.9	73894.7	-127757	-59144.2
	3281.78	-23308.5	33505.9	-42655.3	-115457	-35638.7
	3282.03	-43788.5	-76761.1	-111412	-110391	71190.5
	3282.28	31437.5	-76522.1	-82201.3	-128186	72412
	3282.53	7653.54	-32871.1	-32654.3	-160647	31238.4
	3282.78	-27619.5	-16799.1	16400.7	-187442	17619.1
	3283.04	-28557.5	50526.9	17952.7	-128014	-49629.3
	3283.29	-11524.5	10559.9	-34851.3	-88372.9	-12302.5
	3283.54	64572.5	-69643.1	-100718	-23215.9	64607.2
	3283.79	86696.5	-156396	-88336.3	-3690.86	151979
	3284.04	60532.5	-182344	-79374.3	-66070.9	178375
	3284.29	3167.54	-26462.1	-62872.3	-239660	23318.5
	3284.54	16008.5	-5858.08	-89769.3	-172826	1369.61
	3284.79	8316.54	16424.9	-62084.3	31653.1	-19529.1
	3285.04	-59603.5	118986	-126645	130443	-125318
	3285.29	-40781.5	41384.9	-52153.3	935.139	-43992.6
	3285.54	-52372.5	-8622.08	39309.7	-27285.9	10587.6
	3285.79	-1108.46	-94445.1	61715.7	45463.1	97530.9
	3286.04	71612.5	-53640.1	-30426.3	76353.1	52118.8
	3286.29	25886.5	-10723.1	-94625.3	36237.1	5991.81
	3286.54	-26342.5	-86464.1	-51443.3	-76627.9	83891.9
	3286.79	-18775.5	-131745	28999.7	-133234	133195
	3287.04	-34301.5	-17659.1	-42290.3	-111249	15544.6
	3287.29	61864.5	29144.9	-41685.3	-63175.9	-31229.2
	3287.54	63571.5	118211	3750.67	-113780	-118023
	3287.79	-25206.5	112261	35948.7	-186130	-110463
	3288.04	-14051.5	103918	93785.7	-166041	-99228.6
	3288.29	64352.5	158498	43467.7	-123293	-156325
	3288.54	76616.5	169991	-23166.3	-12252.9	-171149
	3288.79	64077.5	77325.9	-81931.3	-75087.9	-81422.5
	3289.04	30475.5	10186.9	-20478.3	-95258.9	-11210.8
	3289.29	-16977.5	-31753.1	38057.7	-111947	33656
	3289.54	-23968.5	18724.9	-80141.3	-97970.9	-22732
	3289.79	-24683.5	-15651.1	-104050	-65765.9	10448.6
	3290.04	30888.5	-49259.1	-89292.3	32281.1	44794.5
	3290.29	101397	-20249.1	21980.7	61847.1	21348.1
	3290.54	26724.5	90072.9	90079.7	-58798.9	-85568.9
	3290.79	-65201.5	100599	103929	-147481	-95402.5
	3291.05	-125026	102185	-93320.3	-30136.9	-106851
	3291.3	-161239	112705	-207993	39199.1	-123105
	3291.55	40812.5	154410	-216165	8510.14	-165218
	3291.8	109951	115435	-186826	-63156.9	-124776
	3292.05	127915	78391.9	-140093	-114956	-85396.6
	3292.3	128269	9516.92	-124922	-152288	-15763
	3292.55	141565	-71234.1	-87077.3	-109396	66880.2
	3292.8	97081.5	-104065	-55920.3	-68815.9	101269
	3293.05	99308.5	-69147.1	26984.7	-76271.9	70496.3
	3293.3	114683	17996.9	18399.7	-85171.9	-17076.9
	3293.55	-14715.5	-11007.1	35690.7	-80337.9	12791.6
	3293.8	-129352	-52469.1	-60525.3	-52168.9	49442.8
	3294.05	-87876.5	3243.92	-74187.3	-81558.9	-6953.29
	3294.3	4618.54	106692	-8426.33	-118341	-107113
	3294.55	-20282.5	109223	-24741.3	-39044.9	-110460
	3294.8	17880.5	160038	-80678.3	57882.1	-164072
	3295.05	129878	140055	-123078	-33595.9	-146209
	3295.3	127897	205978	-44739.3	-128170	-208215
	3295.55	215498	164271	-39468.3	-125630	-166244
	3295.8	205116	154137	-73601.3	-75272.9	-157817
	3296.05	223702	83481.9	-56707.3	148.139	-86317.3
	3296.3	91591.5	-7468.08	-16439.3	-42616.9	6646.11
	3296.55	106087	-91303.1	-64827.3	-181384	88061.7
	3296.8	109673	-103706	-22686.3	-222073	102572
	3297.05	67037.5	-86272.1	72196.7	-196480	89881.9
	3297.3	-9448.46	38593.9	82716.7	-168860	-34458.1
	3297.55	-102353	68072.9	71998.7	-114732	-64473
	3297.8	-88368.5	65625.9	20806.7	-57891.9	-64585.6
	3298.05	2161.54	44560.9	-40818.3	-13690.9	-46601.8
	3298.3	78727.5	104068	47979.7	-55011.9	-101669
	3298.55	38005.5	161828	148631	-81325.9	-154396
	3298.8	10374.5	185233	96770.7	-20203.9	-180394
	3299.06	2169.54	129331	6497.67	-18619.9	-129006
	3299.31	30666.5	-21487.1	-44196.3	-25469.9	19277.3
	3299.56	44894.5	-24602.1	-109921	-15358.9	19106
	3299.81	24210.5	-25206.1	-206058	-42660.9	14903.2
	3300.06	57033.5	-45918.1	-213169	595.139	35259.6
	3300.31	108078	-51723.1	-181774	-55872.9	42634.4
	3300.56	159931	27247.9	-196400	-87335.9	-37067.9
	3300.81	128460	55954.9	-260858	-18059.9	-68997.8
	3301.06	21706.5	2659.92	-200509	-44994.9	-12685.4
	3301.31	-8624.46	-122459	-172251	-100506	113847
	3301.56	32101.5	-96025.1	-218752	-63642.9	85087.5
	3301.81	51713.5	-73197.1	-246901	33851.1	60852
	3302.06	57844.5	-125313	-157367	19672.1	117445
	3302.31	9963.54	-138465	-56233.3	-45148.9	135653
	3302.56	16841.5	-2091.08	-85854.3	-70014.9	-2201.64
	3302.81	4131.54	-12188.1	-75993.3	-7634.86	8388.41
	3303.06	1386.54	-42643.1	33627.7	-35677.9	44324.5
	3303.31	-4590.46	-7844.08	100844	-99848.9	12886.3
	3303.56	-21181.5	-10946.1	189030	-140064	20397.6
	3303.81	-8512.46	-50694.1	224951	-44795.9	61941.6
	3304.06	10342.5	-52709.1	269859	21390.1	66202
	3304.31	-78692.5	-38427.1	179625	16510.1	47408.3
	3304.56	-167365	-21349.1	15659.7	47091.1	22132.1
	3304.81	-39251.5	27431.9	-32113.3	20953.1	-29037.6
	3305.06	32989.5	44757.9	50582.7	-8739.86	-42228.8
	3305.31	34745.5	17620.9	44033.7	-44380.9	-15419.2
	3305.56	-17169.5	-43581.1	-35482.3	-928.861	41807
	3305.81	-43215.5	-71990.1	-60841.3	45692.1	68948
	3306.06	-17380.5	-102773	-76829.3	80999.1	98931.6
	3306.31	21758.5	-47472.1	-63185.3	46861.1	44312.8
	3306.56	-36132.5	-73728.1	-72060.3	-26950.9	70125.1
	3306.81	47715.5	-197263	-35073.3	40214.1	195509
	3307.07	34691.5	-279177	6682.67	83661.1	279511
	3307.32	46194.5	-171294	3686.67	-46053.9	171478
	3307.57	-71405.5	22361.9	15234.7	-183754	-21600.2
	3307.82	-74412.5	8843.92	7295.67	-105840	-8479.13
	3308.07	-46649.5	-46706.1	-96120.3	6512.14	41900.1
	3308.32	-74326.5	16542.9	-91638.3	-26500.9	-21124.8
	3308.57	-111421	-33403.1	-28086.3	-51462.9	31998.8
	3308.82	8658.54	-41777.1	25802.7	-64616.9	43067.2
	3309.07	30674.5	-69547.1	104581	-33359.9	74776.1
	3309.32	57266.5	-76785.1	107392	-50785.9	82154.7
	3309.57	34386.5	-42862.1	128525	-57053.9	49288.3
	3309.82	56421.5	3478.92	96950.7	-117403	1368.61
	3310.07	40220.5	-1742.08	34638.7	-111683	3474.01
	3310.32	64600.5	21058.9	-96468.3	-23828.9	-25882.3
	3310.57	66726.5	47189.9	-127763	37114.1	-53578.1
	3310.82	96502.5	112686	5953.67	137130	-112388
	3311.07	151801	135072	-25219.3	157603	-136333
	3311.32	118703	145805	-50817.3	67683.1	-148346
	3311.57	82121.5	142848	20124.7	8202.14	-141842
	3311.82	22364.5	67813.9	114773	12914.1	-62075.3
	3312.07	47753.5	52482.9	25747.7	22604.1	-51195.5
	3312.32	86214.5	33623.9	-59653.3	-91643.9	-36606.6
	3312.57	122798	-13917.1	-47141.3	-38431.9	11560
	3312.82	149498	-43610.1	14767.7	110153	44348.5
	3313.07	69469.5	-14619.1	20495.7	173671	15643.9
	3313.32	-199565	44755.9	-37370.3	97255.1	-46624.4
	3313.57	-235947	91268.9	-89872.3	-7240.86	-95762.5
	3313.82	-251802	31889.9	-25795.3	-2816.86	-33179.7
	3314.07	-188515	-51751.1	39552.7	44625.1	53728.7
	3314.32	-157807	-99015.1	-73688.3	3166.14	95330.7
	3314.57	-111140	-46991.1	-106914	79174.1	41645.4
	3314.82	1262.54	-40232.1	-43781.3	71829.1	38043
	3315.08	-27977.5	-86219.1	61677.7	-51230.9	89303
	3315.33	-85702.5	22665.9	92965.7	-28228.9	-18017.6
	3315.58	-144363	14203.9	109387	31600.1	-8734.59
	3315.83	-95870.5	-14453.1	100921	129039	19499.1
	3316.08	-80219.5	28444.9	60906.7	149765	-25399.6
	3316.33	-42838.5	183052	37232.7	121452	-181190
	3316.58	-42370.5	221714	69608.7	147570	-218233
	3316.83	-31496.5	126283	61311.7	149865	-123217
	3317.08	-43546.5	118321	142157	232862	-111213
	3317.33	35854.5	93741.9	142776	146655	-86603.1
	3317.58	100065	141853	174690	195603	-133118
	3317.83	109658	59448.9	132647	53341.1	-52816.6
	3318.08	151935	-70441.1	112916	87794.1	76086.9
	3318.33	160712	-110491	125900	221906	116786
	3318.58	118431	-50216.1	117575	202512	56094.8
	3318.83	66246.5	-44061.1	144643	93603.1	51293.2
	3319.08	-118123	-107791	123725	101288	113977
	3319.33	-29554.5	-127306	129250	260024	133769
	3319.58	22864.5	-45465.1	221160	389005	56523.1
	3319.83	14800.5	-13024.1	248690	490440	25458.6
	3320.08	100438	-19842.1	352728	538787	37478.5
	3320.33	155645	-70007.1	471196	551632	93566.9
	3320.58	86058.5	53015.9	428334	494636	-31599.2
	3320.83	29880.5	130651	379349	477305	-111683
	3321.08	9519.54	67589.9	455659	661499	-44807
	3321.33	19169.5	23732.9	414915	809739	-2987.18
	3321.58	74311.5	63649.9	501555	863695	-38572.2
	3321.83	43571.5	-7381.08	529361	751635	33849.1
	3322.08	2302.54	-67105.1	500182	781447	92114.2
	3322.33	28746.5	2353.92	563956	827488	25843.9
	3322.58	88662.5	126689	568810	814656	-98248.4
	3322.83	52735.5	155669	602909	897738	-125523
	3323.09	49581.5	135700	608218	1082000	-105289
	3323.34	36896.5	108978	657996	1132600	-76078.1
	3323.59	-72518.5	28184.9	609615	1104340	2295.82
	3323.84	-100714	-72342.1	625682	1196070	103626
	3324.09	-57848.5	-62932.1	641535	1214210	95008.8
	3324.34	31542.5	-103671	616301	1207900	134486
	3324.59	23617.5	-76958.1	598871	1315290	106902
	3324.84	-7578.46	-26937.1	697370	1509660	61805.6
	3325.09	-27440.5	61209.9	732395	1543610	-24590.2
	3325.34	55098.5	147223	778033	1470890	-108321
	3325.59	75053.5	94357.9	832233	1439570	-52746.3
	3325.84	130354	58040.9	848601	1393740	-15610.9
	3326.09	163071	34210.9	886048	1383900	10091.5
	3326.34	207115	36766.9	868981	1421060	6682.11
	3326.59	190976	-54317.1	793037	1513860	93968.9
	3326.84	92336.5	-70783.1	889784	1551740	115272
	3327.09	-38019.5	-39535.1	870257	1637950	83047.9
	3327.34	-37435.5	-87051.1	864322	1735080	130267
	3327.59	-53202.5	-139138	938477	1724520	186062
	3327.84	-23370.5	-83650.1	864969	1699060	126899
	3328.09	-29564.5	-54820.1	995901	1727920	104615
	3328.34	-49452.5	-29280.1	1172130	1835000	87886.8
	3328.59	-90005.5	-89110.1	1212810	1865340	149751
	3328.84	-51560.5	-8292.08	1168490	1889000	66716.4
	3329.09	-75835.5	25366.9	1132250	1963010	31245.6
	3329.34	-34790.5	42499.9	1035530	2009460	9276.77
	3329.59	-18726.5	-61965.1	1094140	1988490	116672
	3329.84	50800.5	-53275.1	1148360	2066620	110693
	3330.09	122394	-28043.1	1110990	2094440	83592.4
	3330.34	105883	41185.9	1123520	2137880	14989.9
	3330.59	142695	171555	1190730	2279050	-112018
	3330.84	198034	187475	1255510	2360950	-124699
	3331.1	194049	169311	1294560	2299210	-104583
	3331.35	145925	72413.9	1367340	2241920	-4046.8
	3331.6	92508.5	42782.9	1394150	2249570	26924.4
	3331.85	128174	-3946.08	1303480	2379530	69120.3
	3332.1	177235	54154.9	1252460	2471940	8468.32
	3332.35	101631	34853.9	1337730	2572340	32032.7
	3332.6	83734.5	-47077.1	1365310	2621320	115343
	3332.85	23320.5	-105191	1348080	2644490	172595
	3333.1	-10309.5	-107888	1403580	2704450	178067
	3333.35	-766.456	89125.9	1460300	2819360	-16111.1
	3333.6	-47637.5	210078	1518490	2914530	-134154
	3333.85	-90404.5	111362	1516910	2965150	-35516.3
	3334.1	-123806	5840.92	1424320	2972000	65375.3
	3334.35	-157274	408.919	1442620	2940110	71722.1
	3334.6	-92355.5	-63161.1	1476250	2950270	136973
	3334.85	-93401.5	80544.9	1655700	3029010	2240.2
	3335.1	16179.5	176439	1774770	3243430	-87700.6
	3335.35	111550	156806	1949320	3430750	-59339.7
	3335.6	118385	123404	2070620	3549680	-19872.7
	3335.85	122173	28926.9	2048750	3583620	73510.7
	3336.1	36224.5	-76335.1	2036400	3600430	178155
	3336.35	-29807.5	-51445.1	2015600	3769810	152225
	3336.6	106042	38784.9	2057570	3872830	64093.4
	3336.85	105029	218336	2236120	3942620	-106530
	3337.1	78732.5	288463	2342880	4119320	-171319
	3337.35	14029.5	209181	2374410	4320280	-90460.3
	3337.6	72600.5	17679.9	2475100	4541910	106075
	3337.85	119694	22254.9	2572170	4681260	106354
	3338.1	93686.5	91506.9	2700060	4788670	43496.2
	3338.35	-11104.5	98441.9	2784360	4970980	40775.9
	3338.6	-14391.5	174180	2845930	5231020	-31883.2
	3338.85	34006.5	196336	2885850	5288720	-52043.4
	3339.11	74932.5	150382	2878250	5383580	-6469.39
	3339.36	34477.5	118067	3009770	5634630	32421.6
	3339.61	-43917.5	62028.9	3300020	5854070	102972
	3339.86	-38394.5	67604.9	3382650	6040570	101527
	3340.11	-28272.5	20406.9	3359170	6172510	147551
	3340.36	-98087.5	-52746.1	3474670	6442000	226480
	3340.61	-82277.5	2514.92	3709420	6720870	182956
	3340.86	-74033.5	68573.9	3814880	6919670	122170
	3341.11	16954.5	12657.9	3907650	7087040	182724
	3341.36	114668	-10220.1	4023620	7392760	211401
	3341.61	114848	76897.9	4210380	7609970	133621
	3341.86	32773.5	165284	4371290	7669450	53280.7
	3342.11	42420.5	133295	4393780	7794590	86394.1
	3342.36	57759.5	-10645.1	4469630	7944810	234126
	3342.61	123952	72615.9	4460130	8089540	150391
	3342.86	54355.5	88165.9	4435040	8288440	133586
	3343.11	51220.5	80462.9	4393800	8431950	139227
	3343.36	19532.5	16140.9	4430430	8520720	205381
	3343.61	-1737.46	-30546.1	4535810	8659730	257337
	3343.86	-11654.5	-18528.1	4548100	8689310	245933
	3344.11	-29072.5	-39303.1	4619670	8653360	270286
	3344.36	-13946.5	-6960.08	4674500	8717060	240685
	3344.61	-44812.5	2560.92	4738070	8823210	234343
	3344.86	-68138.5	81404.9	4764530	8843990	156822
	3345.11	-44612.5	-1109.08	4682860	8804190	235252
	3345.36	8316.54	-15209.1	4572490	8711460	243834
	3345.61	-75370.5	3230.92	4524800	8591950	223009
	3345.86	-35949.5	45029.9	4448510	8471270	177396
	3346.11	29842.5	58157.9	4354170	8249550	159551
	3346.36	40725.5	101018	4239390	8156360	110951
	3346.61	38956.5	13241.9	4118960	7880750	192706
	3346.86	70926.5	-58880.1	3992370	7624840	258498
	3347.12	142719	-15003.1	3880300	7388310	209018
	3347.37	113199	76225.9	3731270	7188240	110337
	3347.62	73863.5	101364	3574140	6894280	77343.2
	3347.87	73285.5	22440.9	3419260	6612280	148522
	3348.12	92668.5	32078.9	3274620	6349710	131652
	3348.37	33220.5	67638.9	2975930	6122620	81157.7
	3348.62	39016.5	130799	2705070	5793140	4454.42
	3348.87	60066.5	126316	2429600	5410230	-4835.78
	3349.12	80490.5	-7998.08	2243890	5030690	120192
	3349.37	87776.5	-4253.08	2060570	4559610	107281
	3349.62	46362.5	15441.9	1802200	4084970	74668
	3349.87	83505.5	-42846.1	1557440	3648320	120718
	3350.12	35183.5	-73246.1	1239860	3268310	135239
	3350.37	-59192.5	-56546.1	1023110	2720920	107702
	3350.62	-10619.5	-34731.1	872625	2123420	78362.3
	3350.87	49945.5	-44245.1	659028	1637210	77196.5
	3351.12	77790.5	-55601.1	397345	1210390	75468.3
	3351.37	36105.5	-42937.1	202167	828450	53045.4
	3351.62	-39677.5	22320.9	-111770	253312	-27909.4
	3351.87	-58413.5	46300.9	-470119	-267554	-69806.9
	3352.12	-95389.5	124204	-842819	-744970	-166345
	3352.37	-23385.5	136735	-1080420	-1166350	-190756
	3352.62	-35199.5	-35320.1	-1179730	-1599790	-23666.6
	3352.87	-12351.5	-156510	-1367690	-1918770	88125.8
	3353.12	-26195.5	-156717	-1691610	-2385020	72136.7
	3353.37	1953.54	-55729.1	-1987000	-2738020	-43621
	3353.62	-58382.5	38576.9	-2253040	-3186960	-151229
	3353.87	-92856.5	127768	-2532110	-3715930	-254373
	3354.12	-127235	7664.92	-2660060	-4192680	-140668
	3354.37	-53010.5	-60096.1	-2764270	-4504180	-78117.6
	3354.62	-502.456	-29144.1	-2853960	-4849380	-113554
	3354.87	7023.54	2952.92	-2926420	-5106440	-149274
	3355.13	-72288.5	20323.9	-3012400	-5383720	-170944
	3355.38	-104657	-6906.08	-3089180	-5590470	-147553
	3355.63	-32190.5	-26893.1	-3157460	-5790820	-130980
	3355.88	54288.5	-13134.1	-3284120	-5936960	-151072
	3356.13	144391	-35710.1	-3410970	-6246830	-134838
	3356.38	-3361.46	49761.9	-3673250	-6474050	-233424
	3356.63	-166597	167397	-3836550	-6485330	-359224
	3356.88	-175441	146008	-3805840	-6564560	-336300
	3357.13	-79138.5	3985.92	-3739370	-6739360	-190955
	3357.38	-143958	-87324.1	-3719760	-6894950	-98664.1
	3357.63	-226823	-114652	-3826950	-6997610	-76695.3
	3357.88	-226430	-122140	-3828680	-7077620	-69294
	3358.13	-192521	-171837	-3933540	-7185230	-24840.1
	3358.38	-155385	-148209	-4006090	-7287070	-52095.6
	3358.63	-35733.5	-157856	-4005830	-7366040	-42435.5
	3358.88	55285.5	-146646	-3929720	-7303430	-49839.8
	3359.13	30445.5	-91757.1	-3920380	-7224720	-104262
	3359.38	-105722	-40536.1	-3890140	-7201230	-153971
	3359.63	-172411	-52149.1	-3827160	-7138800	-139209
	3359.88	-127539	-65248.1	-3712600	-7001560	-120382
	3360.13	-27382.5	-59225.1	-3619530	-6855740	-121751
	3360.38	-65444.5	-98173.1	-3612920	-6753560	-82473
	3360.63	-40123.5	-26041.1	-3534810	-6575650	-150699
	3360.88	-73822.5	-60556.1	-3383180	-6472060	-108603
	3361.13	-196698	-65364.1	-3414890	-6410770	-105381
	3361.38	-143671	-35122.1	-3423230	-6364540	-136039
	3361.63	-72084.5	-60336.1	-3430200	-6295350	-111174
	3361.88	-4739.46	-66124.1	-3401280	-6171470	-103940
	3362.13	-43769.5	-21849.1	-3350550	-6194720	-145678
	3362.38	-86386.5	42716.9	-3254670	-6092210	-205450
	3362.63	-62240.5	46891.9	-3064980	-5842940	-200141
	3362.88	18206.5	28992.9	-2931230	-5554690	-175555
	3363.14	-37008.5	-24547.1	-2964870	-5366280	-123696
	3363.39	-133027	-72862.1	-3025380	-5329160	-78406.9
	3363.64	-24457.5	-45254.1	-2964560	-5176970	-102974
	3363.89	-58442.5	35293.9	-2945780	-5089190	-182583
	3364.14	-74551.5	109967	-2876130	-4977430	-253774
	3364.39	-58510.5	108750	-2734510	-4813380	-245476
	3364.64	-94084.5	20807.9	-2580940	-4799970	-149855
	3364.89	-74728.5	-43908.1	-2503560	-4763260	-81270.1
	3365.14	-81565.5	-143738	-2474260	-4652070	20025.2
	3365.39	-138252	-285965	-2441430	-4460350	163894
	3365.64	-79365.5	-279086	-2413020	-4378930	158435
	3365.89	-95669.5	-210086	-2371290	-4319000	91521.5
	3366.14	-54280.5	-149678	-2255200	-4172040	36917.9
	3366.39	63002.5	-94541.1	-2237550	-3941670	-17336.6
	3366.64	43161.5	-80452.1	-2191100	-3810090	-29103.1
	3366.89	-52745.5	-43826.1	-2053550	-3878930	-58851.2
	3367.14	-138363	-107798	-1920850	-3785420	11755.8
	3367.39	-123167	-67848.1	-1804480	-3581090	-22375.7
	3367.64	-109852	-110148	-1774830	-3568340	21406.6
	3367.89	-26689.5	-178420	-1834350	-3439810	86702.6
	3368.14	16251.5	-133061	-1889440	-3368020	38588.9
	3368.39	-47263.5	-105275	-1832400	-3337490	13654.9
	3368.64	-31478.5	-57128.1	-1863660	-3317450	-36054.9
	3368.89	69401.5	-23288.1	-1780860	-3359930	-65755.1
	3369.14	127116	-55805.1	-1719430	-3246810	-30166.3
	3369.39	142077	-93351.1	-1671650	-3138380	9768.41
	3369.64	122603	-145701	-1625810	-2955890	64410.8
	3369.89	120468	14753.9	-1604570	-2824030	-94982.5
	3370.14	33406.5	77070.9	-1594590	-2839290	-156800
	3370.39	-75055.5	-33899.1	-1672820	-2706950	-49742
	3370.64	-115511	-194319	-1624840	-2488430	113077
	3370.89	-142024	-205338	-1547580	-2302500	127959
	3371.15	-100551	-191842	-1333640	-2202660	125160
	3371.4	-78959.5	-197501	-1206510	-2050150	137175
	3371.65	-89400.5	-96934.1	-1175720	-1977170	38148.1
	3371.9	-87396.5	-10099.1	-1077330	-2074080	-43767.2
	3372.15	19063.5	56817.9	-1041910	-2112290	-108913
	3372.4	56879.5	67975.9	-979992	-2164360	-116976
	3372.65	136669	-17962.1	-1050300	-2112010	-34552.7
	3372.9	220100	-38775.1	-1097830	-2059970	-16116.4
	3373.15	193361	67795.9	-1045770	-1977710	-120084
	3373.4	105613	-39831.1	-1067050	-1916610	-13521.6
	3373.65	76993.5	-79510.1	-950217	-1892120	31999.2
	3373.9	-32450.5	-93211.1	-898197	-1758940	48301.2
	3374.15	-52453.5	-57431.1	-954631	-1573080	9699.52
	3374.4	65250.5	31105.9	-888992	-1482080	-75555.5
	3374.65	11623.5	10219.9	-840296	-1427650	-52234.7
	3374.9	-31920.5	62312.9	-743091	-1477980	-99467.5
	3375.15	-81483.5	29860.9	-701446	-1466620	-64933.2
	3375.4	-8852.46	31007.9	-748485	-1431420	-68432.2
	3375.65	26506.5	33610.9	-740484	-1380210	-70635.1
	3375.9	-65538.5	99085.9	-766173	-1414010	-137395
	3376.15	-117683	177250	-718226	-1381220	-213161
	3376.4	57981.5	231014	-683584	-1365770	-265193
	3376.65	135692	176187	-723889	-1416940	-212381
	3376.9	159450	53822.9	-815883	-1475920	-94617.1
	3377.15	39575.5	-42143.1	-853605	-1456840	-537.184
	3377.4	-53791.5	-6803.08	-861933	-1473680	-36293.6
	3377.65	-47229.5	58956.9	-797022	-1512920	-98808
	3377.9	10604.5	112840	-847343	-1529740	-155207
	3378.15	63782.5	97166.9	-771464	-1476670	-135740
	3378.4	-18358.5	28935.9	-765299	-1490430	-67200.9
	3378.65	-18321.5	-95026.1	-786159	-1335030	55718.1
	3378.9	56873.5	-118731	-686382	-1177730	84412
	3379.16	66879.5	-57143.1	-636722	-1223680	25307
	3379.41	-17167.5	-42550.1	-659333	-1209830	9583.42
	3379.66	-11443.5	44041.9	-652277	-1118520	-76655.8
	3379.91	36857.5	57110.9	-606288	-1075900	-87425.3
	3380.16	-21290.5	105901	-617931	-1134700	-136797
	3380.41	-71946.5	76560.9	-613410	-1235150	-107231
	3380.66	-25394.5	68245.9	-505928	-1267220	-93542.3
	3380.91	882.544	26578.9	-484806	-1234950	-50819.2
	3381.16	27576.5	-20831.1	-519955	-1151340	-5166.68
	3381.41	61238.5	28317.9	-628755	-1180930	-59755.7
	3381.66	13997.5	161047	-547818	-1202690	-188438
	3381.91	-24092.5	135059	-536521	-1137050	-161885
	3382.16	40199.5	46190.9	-611221	-1100280	-76752
	3382.41	50672.5	-4776.08	-631848	-1067180	-26816.3
	3382.66	18809.5	-21230.1	-568892	-1019320	-7214.54
	3382.91	9115.54	16136.9	-501290	-971642	-41201.4
	3383.16	126424	42475.9	-517465	-936375	-68349.2
	3383.41	189180	25486.9	-492505	-957915	-50112.2
	3383.66	101675	-51935.1	-575344	-903887	23167.9
	3383.91	24537.5	-148471	-555118	-902457	120715
	3384.16	53068.5	-179131	-426929	-853344	157785
	3384.41	34001.5	-165973	-399846	-826002	145981
	3384.66	85678.5	-63147.1	-447452	-806488	40774.5
	3384.91	34195.5	-75503.1	-346791	-890727	58163.5
	3385.16	-59500.5	-131252	-268943	-892603	117805
	3385.41	-102065	-105614	-211332	-818422	95047.5
	3385.66	-217146	-43726.1	-259647	-725659	30743.7
	3385.91	-176784	-23055.1	-282741	-619910	8918.02
	3386.16	-136601	-28253.1	-262881	-644466	15109
	3386.41	-84797.5	-104422	-344663	-609072	87188.9
	3386.66	-69751.5	-103985	-309168	-491093	88526.7
	3386.91	-54080.5	-35554.1	-353415	-488551	17883.3
	3387.17	-72577.5	-43161.1	-357568	-509326	25282.7
	3387.42	-111971	38619.9	-316631	-485342	-54451.5
	3387.67	-134608	-37467.1	-175503	-494464	28691.9
	3387.92	-126282	-38880.1	-188611	-587709	29449.5
	3388.17	-67991.5	-30460.1	-241864	-620076	18366.9
	3388.42	-38091.5	-81524.1	-207253	-580660	71161.4
	3388.67	141033	-70438.1	-134359	-511478	63720.1
	3388.92	252520	-61262.1	-67549.3	-495348	57884.6
	3389.17	171414	14577.9	-133149	-487842	-21235.4
	3389.42	111530	106093	-140525	-421996	-113119
	3389.67	131307	-5810.08	-156427	-469158	-2011.29
	3389.92	124652	-44058.1	-129664	-400400	37574.9
	3390.17	145336	-44844.1	-214960	-372466	34096.1
	3390.42	119155	-4715.08	-285575	-316048	-9563.68
	3390.67	39574.5	-46841.1	-207751	-224183	36453.5
	3390.92	19805.5	-45306.1	-34703.3	-152286	43570.9
	3391.17	84672.5	-11276.1	-23461.3	-106767	10103
	3391.42	126216	-3498.08	46837.7	-61362.9	5839.96
	3391.67	78754.5	10462.9	79483.7	-168670	-6488.74
	3391.92	11225.5	-41234.1	75463.7	-250106	45007.3
	3392.17	-45001.5	-35037.1	85472.7	-278143	39310.7
	3392.42	-119603	36714.9	59595.7	-192992	-33735.1
	3392.67	-117854	150590	-33137.3	-45399.9	-152247
	3392.92	3608.54	124355	-44328.3	25053.1	-126571
	3393.17	77915.5	21693.9	-89323.3	-58889.9	-26160.1
	3393.42	97074.5	-49459.1	-108482	-177538	44035
	3393.67	-44897.5	-152823	-98592.3	-187831	147893
	3393.92	-139471	-134833	-89063.3	-131127	130380
	3394.17	-112990	12655.9	48918.7	-84088.9	-10210
	3394.42	-75979.5	47923.9	136064	-176832	-41120.7
	3394.67	-37939.5	5064.92	130695	-174729	1469.81
	3394.92	5627.54	-97514.1	129262	-188307	103977
	3395.18	74981.5	-140073	217321	-184922	150939
	3395.43	61109.5	-98053.1	203645	-151711	108235
	3395.68	65934.5	-4796.08	-16278.3	-164959	3982.16
	3395.93	-1124.46	-51216.1	-92255.3	-168960	46603.3
	3396.18	-6310.46	-153088	-82015.3	-177811	148987
	3396.43	28205.5	-136821	-151302	-86799.9	129256
	3396.68	61665.5	-134136	-164116	-60391.9	125930
	3396.93	15561.5	-125176	-95312.3	-100425	120410
	3397.18	-31854.5	-75012.1	-49171.3	-172164	72553.5
	3397.43	-75460.5	45757.9	-58167.3	-233832	-48666.3
	3397.68	-108073	112296	-58916.3	-249880	-115242
	3397.93	-91457.5	24828.9	-57060.3	-201180	-27681.9
	3398.18	-162514	-61734.1	-28663.3	-43947.9	60300.9
	3398.43	-136140	-68736.1	-43422.3	51185.1	66565
	3398.68	79665.5	83948.9	-27526.3	2223.14	-85325.2
	3398.93	142422	164288	-84298.3	-8789.86	-168503
	3399.18	181343	137405	-39736.3	-48741.9	-139392
	3399.43	223388	48001.9	-76291.3	-61327.9	-51816.5
	3399.68	187274	-15243.1	-58455.3	-99741.9	12320.3
	3399.93	136113	-115901	-61325.3	-76213.9	112835
	3400.18	108708	-83157.1	-156784	-100881	75317.9
	3400.43	103215	9132.92	-293392	-92675.9	-23802.5
	3400.68	26547.5	29912.9	-254193	-48461.9	-42622.6
	3400.93	-23153.5	16516.9	-200182	62580.1	-26526
	3401.18	54127.5	-86660.1	-234266	51568.1	74946.8
	3401.43	153009	-39986.1	-175309	59042.1	31220.6
	3401.68	194064	85027.9	-140012	169062	-92028.5
	3401.93	152501	135521	-23769.3	102351	-136709
	3402.18	43871.5	43944.9	79423.7	-39429.9	-39973.7
	3402.43	-14579.5	-16837.1	53888.7	-119379	19531.5
	3402.68	-88597.5	-97590.1	40047.7	-113495	99592.5
	3402.93	-51716.5	-118582	379.674	-139549	118601
	3403.19	42143.5	-71466.1	-80570.3	-122530	67437.6
	3403.44	-19665.5	5081.92	-123865	-30699.9	-11275.2
	3403.69	-58097.5	11523.9	-117535	67304.1	-17400.7
	3403.94	-92884.5	-22696.1	-102673	133729	17562.4
	3404.19	-159729	7916.92	-101125	118840	-12973.2
	3404.44	-132051	20388.9	-130770	92617.1	-26927.4
	3404.69	-15392.5	-29467.1	-114454	160511	23744.4
	3404.94	39034.5	-37073.1	48328.7	165487	39489.5
	3405.19	-19220.5	-65807.1	102571	105270	70935.6
	3405.44	-74006.5	13826.9	181152	36077.1	-4769.33
	3405.69	-102534	17260.9	163716	-1595.86	-9075.13
	3405.94	-175053	-5967.08	70264.7	-118098	9480.31
	3406.19	-88906.5	17540.9	21578.7	-177354	-16462
	3406.44	15201.5	53369.9	16074.7	-244131	-52566.2
	3406.69	525.544	61565.9	-20161.3	-238444	-62574
	3406.94	-50653.5	47125.9	27236.7	-165791	-45764.1
	3407.19	-82399.5	89448.9	-16742.3	-75475.9	-90286
	3407.44	-39721.5	113060	13100.7	-21998.9	-112405
	3407.69	-55473.5	54267.9	6782.67	2502.14	-53928.8
	3407.94	3366.54	50318.9	10534.7	-77135.9	-49792.2
	3408.19	-80711.5	-19171.1	17690.7	-299784	20055.6
	3408.44	-39949.5	-76025.1	88932.7	-370058	80471.7
	3408.69	95482.5	-34841.1	-6561.33	-261945	34513
	3408.94	77854.5	16602.9	6700.67	-128838	-16267.9
	3409.19	-16129.5	171772	23260.7	-15314.9	-170609
	3409.44	50244.5	128569	13871.7	-27279.9	-127875
	3409.69	79744.5	25756.9	-42535.3	-67180.9	-27883.7
	3409.94	55337.5	-30337.1	-104369	-105179	25118.6
	3410.19	14972.5	-62066.1	-114164	-161376	56357.9
	3410.44	-10746.5	-96764.1	-117431	-187618	90892.5
	3410.69	-17633.5	-121181	-16622.3	-4503.86	120350
	3410.94	23170.5	-202071	73134.7	35924.1	205728
	3411.2	-843.456	-257669	183845	14016.1	266861
	3411.45	7260.54	-201871	221516	66360.1	212947
	3411.7	-21985.5	-103218	135682	129310	110002
	3411.95	-54699.5	-31771.1	67621.7	112381	35152.2
	3412.2	24669.5	23950.9	65200.7	-12710.9	-20690.9
	3412.45	89841.5	28746.9	-2059.33	-84090.9	-28849.9
	3412.7	139912	-16478.1	-64691.3	-66822.9	13243.5
	3412.95	53305.5	-41866.1	-20746.3	-61273.9	40828.8
	3413.2	5852.54	-37769.1	-68894.3	-26607.9	34324.4
	3413.45	-13054.5	-41153.1	-31520.3	-117252	39577.1
	3413.7	-16843.5	-43187.1	34817.7	-167891	44928
	3413.95	-36132.5	-102513	18702.7	-176960	103448
	3414.2	-56153.5	-124938	-44300.3	-118090	122723
	3414.45	-16687.5	-30760.1	-24174.3	-168426	29551.4
	3414.7	1452.54	64412.9	-38777.3	-187707	-66351.8
	3414.95	-25889.5	75531.9	-10402.3	-174957	-76052
	3415.2	-44564.5	-922.081	-38248.3	-194695	-990.335
	3415.45	-134792	-41797.1	-166034	-141867	33495.4
	3415.7	-144320	-18574.1	-153008	-168012	10923.7
	3415.95	-106652	-60573.1	-16244.3	-80004.9	59760.9
	3416.2	-52030.5	-60710.1	-23483.3	-40460.9	59535.9
	3416.45	-49363.5	13776.9	-123036	-31927.9	-19928.7
	3416.7	3951.54	47761.9	-187857	-88820.9	-57154.8
	3416.95	69432.5	48053.9	-64831.3	-72943.9	-51295.5
	3417.2	98334.5	41498.9	-71119.3	-35146.9	-45054.9
	3417.45	117090	27915.9	-103517	-120054	-33091.8
	3417.7	86553.5	-12764.1	-128668	-219289	6330.67
	3417.95	-21517.5	-46179.1	-138424	-168138	39257.9
	3418.2	-77656.5	-33016.1	-98756.3	-122430	28078.3
	3418.45	-38807.5	-38045.1	-50189.3	-65166.9	35535.6
	3418.7	16866.5	31127.9	25923.7	-183316	-29831.7
	3418.95	7738.54	77768.9	85621.7	-179376	-73487.8
	3419.21	-59073.5	86129.9	107041	-143074	-80777.9
	3419.46	-76631.5	85124.9	49690.7	-77510.9	-82640.4
	3419.71	-58498.5	17308.9	29553.7	-11483.9	-15831.2
	3419.96	-103702	30629.9	95064.7	-26852.9	-25876.7
	3420.21	-70014.5	34151.9	143630	-79255.9	-26970.4
	3420.46	-42331.5	2803.92	49672.7	-140986	-320.285
	3420.71	-79746.5	86767.9	-27097.3	-165896	-88122.8
	3420.96	-141678	175638	-38054.3	-134657	-177541
	3421.21	-212178	115250	-63869.3	-194705	-118443
	3421.46	-143492	-14431.1	-88037.3	-118082	10029.2
	3421.71	-41862.5	-112688	-103658	-61335.9	107505
	3421.96	33498.5	-88222.1	-122447	-75988.9	82099.7
	3422.21	37057.5	-94912.1	-63884.3	-38943.9	91717.9
	3422.46	-50245.5	9127.92	-61877.3	-37946.9	-12221.8
	3422.71	-48695.5	82453.9	16177.7	-45103.9	-81645
	3422.96	39979.5	50231.9	83604.7	-104451	-46051.7
	3423.21	115265	22742.9	100472	-170219	-17719.3
	3423.46	78140.5	-41087.1	94796.7	-223808	45826.9
	3423.71	46342.5	-61924.1	59070.7	-152414	64877.6
	3423.96	65697.5	-23047.1	68818.7	-150218	26488
	3424.21	99901.5	-78861.1	38741.7	-61140.9	80798.2
	3424.46	220759	-217616	-3262.33	-64224.9	217453
	3424.71	151483	-264242	-70651.3	-49149.9	260710
	3424.96	56540.5	-210006	-48079.3	-88722.9	207602
	3425.21	-117165	-121427	-75219.3	-27308.9	117666
	3425.46	-255940	-98366.1	-141458	47240.1	91293.2
	3425.71	-204801	-64660.1	-140736	-60112.9	57623.3
	3425.96	-74626.5	-33556.1	-109697	-212408	28071.2
	3426.21	-71711.5	-41403.1	-113740	-193701	35716.1
	3426.46	-81613.5	-35969.1	-836.326	-254943	35927.3
	3426.71	-145458	-35204.1	-19195.3	-201676	34244.3
	3426.96	-100078	27019.9	-112881	-110019	-32664
	3427.22	-63625.5	24979.9	-67801.3	-94070.9	-28370
	3427.47	-84589.5	-7041.08	46244.7	-44142.9	9353.31
	3427.72	-89295.5	79397.9	88956.7	-14430.9	-74950.1
	3427.97	-62421.5	112639	18781.7	-153166	-111700
	3428.22	-142599	15069.9	-11990.3	-208837	-15669.4
	3428.47	-209945	6750.92	-19836.3	-247041	-7742.74
	3428.72	-113123	-7057.08	-40862.3	-173326	5013.96
	3428.97	-32837.5	64422.9	-57056.3	-91710.9	-67275.7
	3429.22	-85287.5	842.919	-53846.3	-119737	-3535.24
	3429.47	-103882	47422.9	-118412	-147512	-53343.5
	3429.72	-75407.5	132014	-107620	-198585	-137395
	3429.97	-60893.5	79122.9	-9452.33	-216720	-79595.5
	3430.22	-118891	3566.92	41032.7	-146443	-1515.29
	3430.47	-244419	-75006.1	4495.67	-169691	75230.9
	3430.72	-300288	-86186.1	14606.7	-216194	86916.4
	3430.97	-195186	-72374.1	-131642	-189856	65792
	3431.22	-75805.5	-24995.1	-185867	-120984	15701.7
	3431.47	-40372.5	52721.9	-64881.3	-150366	-55966
	3431.72	-114107	30657.9	-8611.33	-159577	-31088.5
	3431.97	-43665.5	-54676.1	-62227.3	-246192	51564.7
	3432.22	8847.54	-26963.1	-40048.3	-221923	24960.7
	3432.47	776.544	-28777.1	29827.7	-115303	30268.5
	3432.72	-15892.5	-63557.1	-43391.3	-89814.9	61387.5
	3432.97	-26634.5	27560.9	-109828	-87194.9	-33052.3
	3433.22	43949.5	49443.9	-113652	-28514.9	-55126.5
	3433.47	80117.5	1600.92	-110352	23633.1	-7118.54
	3433.72	26125.5	-13677.1	-113643	-125756	7994.92
	3433.97	73729.5	96916.9	-17331.3	-96150.9	-97783.5
	3434.22	49002.5	95604.9	111528	-25867.9	-90028.5
	3434.47	-25643.5	66810.9	74473.7	-54175.9	-63087.2
	3434.72	20546.5	-22402.1	34252.7	-161418	24114.7
	3434.97	-10759.5	13494.9	36484.7	-226921	-11670.7
	3435.23	-78266.5	59775.9	11941.7	-123706	-59178.8
	3435.48	-122749	82947.9	-10334.3	-20933.9	-83464.6
	3435.73	-116478	-13670.1	-37110.3	-74020.9	11814.6
	3435.98	-67980.5	-37440.1	-6178.33	-83928.9	37131.2
	3436.23	-11698.5	19248.9	14206.7	-68961.9	-18538.6
	3436.48	-67722.5	-107093	-67121.3	-147106	103737
	3436.73	-147348	-187041	-105624	-145974	181760
	3436.98	-74862.5	-130909	-110552	-142866	125381
	3437.23	3797.54	-41245.1	-90473.3	-161715	36721.4
	3437.48	11721.5	-50925.1	-151671	-205849	43341.5
	3437.73	-11278.5	-117302	-31730.3	-234020	115716
	3437.98	18939.5	-189424	71174.7	-253754	192983
	3438.23	16676.5	-164689	100519	-305523	169715
	3438.48	-82889.5	-44735.1	18778.7	-352227	45674
	3438.73	-148532	20896.9	-100745	-303651	-25934.2
	3438.98	-171628	8495.92	-178505	-252416	-17421.2
	3439.23	-79358.5	-2556.08	-86477.3	-186215	-1767.78
	3439.48	-74106.5	-30558.1	43881.7	-174728	32752.2
	3439.73	-47092.5	-7142.08	38381.7	-158203	9061.16
	3439.98	39757.5	-2615.08	18935.7	-157091	3561.86
	3440.23	118873	-37818.1	72986.7	-178787	41467.4
	3440.48	12246.5	-33882.1	78537.7	-160472	37809
	3440.73	-25.4563	-58951.1	-30874.3	-109656	57407.4
	3440.98	39351.5	-37717.1	-81439.3	-59606.9	33645.1
	3441.23	104710	-53402.1	-112961	23474.1	47754
	3441.48	132071	-22702.1	-201892	-17334.9	12607.5
	3441.73	-18895.5	126655	-235634	-134000	-138437
	3441.98	-74722.5	51928.9	-167917	-311350	-60324.8
	3442.23	-135124	-95808.1	-70054.3	-317251	92305.4
	3442.48	-133481	-208024	32841.7	-354944	209666
	3442.73	-76498.5	-85503.1	9975.67	-271901	86001.9
	3442.98	-74041.5	18545.9	23002.7	-171959	-17395.8
	3443.24	-9878.46	-84385.1	-16184.3	-148812	83575.9
	3443.49	12919.5	-97536.1	-44440.3	-58722.9	95314.1
	3443.74	-3064.46	-49796.1	-102244	21632.1	44683.9
	3443.99	-54435.5	31217.9	-8635.33	11405.1	-31649.7
	3444.24	-17929.5	8844.92	114553	-121655	-3117.29
	3444.49	-48724.5	-41910.1	56423.7	-133949	44731.3
	3444.74	-16956.5	-26183.1	51315.7	-78009.9	28748.9
	3444.99	91562.5	-19191.1	102054	-5332.86	24293.8
	3445.24	47358.5	4832.92	-356.326	-33383.9	-4850.74
	3445.49	-16568.5	-106285	-85928.3	-104084	101989
	3445.74	-99318.5	-252908	-43019.3	-180265	250757
	3445.99	-113575	-265969	37449.7	-204947	267842
	3446.24	-78537.5	-247213	47784.7	-142539	249602
	3446.49	-46127.5	-162800	77494.7	-91323.9	166675
	3446.74	1452.54	-28599.1	37355.7	-36155.9	30466.9
	3446.99	-11754.5	11139.9	29168.7	-82013.9	-9681.49
	3447.24	-32032.5	-43587.1	62299.7	-124957	46702.1
	3447.49	24722.5	-68005.1	-43232.3	-127139	65843.5
	3447.74	30386.5	-66812.1	-102927	-121782	61665.7
	3447.99	-30275.5	-73520.1	-2226.33	-103146	73408.8
	3448.24	-50722.5	-157512	131684	-48835.9	164096
	3448.49	-82079.5	-197982	59622.7	-27357.9	200963
	3448.74	-122489	-150365	-18586.3	-143604	149436
	3448.99	-60868.5	-76655.1	-68067.3	-181105	73251.7
	3449.24	10602.5	-63501.1	-40759.3	-149155	61463.1
	3449.49	-21310.5	-83442.1	-111454	-215907	77869.4
	3449.74	-41999.5	-36896.1	-209535	-263024	26419.3
	3449.99	-8931.46	-94139.1	-121317	-241626	88073.2
	3450.24	27462.5	-110449	22267.7	-172092	111562
	3450.49	-26236.5	-54518.1	7436.67	-150614	54889.9
	3450.74	9989.54	6086.92	-32119.3	-172640	-7692.89
	3450.99	99784.5	62512.9	-55644.3	-248859	-65295.1
	3451.25	177653	32209.9	-125394	-212950	-38479.6
	3451.5	152934	110924	-122462	-228844	-117047
	3451.75	33710.5	193854	-103631	-170884	-199035
	3452	-115039	115513	-123920	-162005	-121709
	3452.25	-85706.5	-1623.08	-132466	-123401	-5000.24
	3452.5	-76941.5	29264.9	-106259	-106769	-34577.9
	3452.75	3436.54	75357.9	-1154.33	-153990	-75415.6
	3453	22881.5	46565.9	133121	-138777	-39909.9
	3453.25	42196.5	142138	87614.7	-214728	-137757
	3453.5	18091.5	184839	-27942.3	-236262	-186236
	3453.75	3573.54	184769	-57318.3	-207433	-187635
	3454	-27712.5	161702	-105574	-56270.9	-166981
	3454.25	-92152.5	9897.92	-126220	-41582.9	-16208.9
	3454.5	-86601.5	18120.9	-26343.3	-37320.9	-19438.1
	3454.75	-114348	8873.92	-22450.3	-30622.9	-9996.44
	3455	-193709	-139825	-86107.3	-160752	135520

## Sheet: Fig. 5c
Figure 5c
	Magnetic Field (Gauss)	FabX-decanoyl-ACP
	2750	-3022800
	2751	-3014100
	2752	-3001900
	2753	-2953400
	2754	-3135400
	2755	-3234500
	2756	-3199300
	2757	-2877400
	2758.01	-2709200
	2759.01	-2780800
	2760.01	-2944900
	2761.01	-2862800
	2762.01	-2820200
	2763.01	-2941600
	2764.01	-3111800
	2765.01	-3170500
	2766.01	-3110600
	2767.01	-3140900
	2768.01	-3233200
	2769.01	-3244200
	2770.01	-3149900
	2771.01	-3259300
	2772.01	-3114700
	2773.02	-2925000
	2774.02	-2883000
	2775.02	-2988100
	2776.02	-3050400
	2777.02	-3052800
	2778.02	-3085800
	2779.02	-3129400
	2780.02	-3222600
	2781.02	-3266900
	2782.02	-3107100
	2783.02	-2917000
	2784.02	-2808700
	2785.02	-2811400
	2786.02	-2806200
	2787.02	-2847300
	2788.03	-2820700
	2789.03	-2794200
	2790.03	-2714700
	2791.03	-2654600
	2792.03	-2601900
	2793.03	-2479000
	2794.03	-2541400
	2795.03	-2679600
	2796.03	-2665500
	2797.03	-2554700
	2798.03	-2596000
	2799.03	-2596300
	2800.03	-2549800
	2801.03	-2437300
	2802.03	-2380100
	2803.04	-2461000
	2804.04	-2502700
	2805.04	-2552300
	2806.04	-2684700
	2807.04	-2682000
	2808.04	-2658900
	2809.04	-2880700
	2810.04	-2971400
	2811.04	-2948200
	2812.04	-2754100
	2813.04	-2758300
	2814.04	-2742400
	2815.04	-2536200
	2816.04	-2438300
	2817.04	-2305500
	2818.05	-2398300
	2819.05	-2469900
	2820.05	-2428100
	2821.05	-2512700
	2822.05	-2454600
	2823.05	-2408400
	2824.05	-2434000
	2825.05	-2438600
	2826.05	-2490000
	2827.05	-2486800
	2828.05	-2336000
	2829.05	-2323000
	2830.05	-2384900
	2831.05	-2306900
	2832.05	-2192700
	2833.06	-2056200
	2834.06	-1967900
	2835.06	-1941300
	2836.06	-1931800
	2837.06	-1759800
	2838.06	-1612500
	2839.06	-1656300
	2840.06	-1764400
	2841.06	-1833300
	2842.06	-1726600
	2843.06	-1544000
	2844.06	-1393900
	2845.06	-1326500
	2846.06	-1394300
	2847.06	-1484800
	2848.07	-1443400
	2849.07	-1342500
	2850.07	-1315100
	2851.07	-1307300
	2852.07	-1250500
	2853.07	-1082100
	2854.07	-979700
	2855.07	-783900
	2856.07	-870400
	2857.07	-911800
	2858.07	-870800
	2859.07	-719700
	2860.07	-702900
	2861.07	-738300
	2862.07	-681700
	2863.08	-712100
	2864.08	-680200
	2865.08	-507200
	2866.08	-365800
	2867.08	-432800
	2868.08	-430800
	2869.08	-428700
	2870.08	-560500
	2871.08	-617300
	2872.08	-562400
	2873.08	-546400
	2874.08	-547800
	2875.08	-444500
	2876.08	-444100
	2877.08	-571300
	2878.09	-565800
	2879.09	-614200
	2880.09	-679200
	2881.09	-536900
	2882.09	-296600
	2883.09	-76000
	2884.09	49000
	2885.09	161000
	2886.09	192000
	2887.09	133000
	2888.09	129000
	2889.09	30000
	2890.09	-110500
	2891.09	-90000
	2892.09	-49000
	2893.1	-119700
	2894.1	-93000
	2895.1	-56000
	2896.1	42000
	2897.1	127000
	2898.1	188000
	2899.1	237000
	2900.1	286000
	2901.1	310000
	2902.1	393000
	2903.1	500000
	2904.1	520000
	2905.1	605000
	2906.1	602000
	2907.1	515000
	2908.11	488000
	2909.11	542000
	2910.11	522000
	2911.11	506000
	2912.11	513000
	2913.11	602000
	2914.11	610000
	2915.11	620000
	2916.11	669000
	2917.11	759000
	2918.11	757000
	2919.11	733000
	2920.11	709000
	2921.11	754000
	2922.11	839000
	2923.12	887000
	2924.12	870000
	2925.12	872000
	2926.12	845000
	2927.12	917000
	2928.12	952000
	2929.12	996000
	2930.12	1011000
	2931.12	986000
	2932.12	1006000
	2933.12	943000
	2934.12	840000
	2935.12	895000
	2936.12	937000
	2937.12	751000
	2938.13	611000
	2939.13	491000
	2940.13	523000
	2941.13	522000
	2942.13	598000
	2943.13	808000
	2944.13	950000
	2945.13	852000
	2946.13	664000
	2947.13	619000
	2948.13	610000
	2949.13	636000
	2950.13	722000
	2951.13	750000
	2952.13	653000
	2953.14	771000
	2954.14	898000
	2955.14	764000
	2956.14	609000
	2957.14	552000
	2958.14	263000
	2959.14	78000
	2960.14	185000
	2961.14	186000
	2962.14	274000
	2963.14	415000
	2964.14	473000
	2965.14	594000
	2966.14	519000
	2967.14	453000
	2968.15	556000
	2969.15	687000
	2970.15	573000
	2971.15	394000
	2972.15	186000
	2973.15	83000
	2974.15	173000
	2975.15	257000
	2976.15	393000
	2977.15	572000
	2978.15	641000
	2979.15	489000
	2980.15	322000
	2981.15	300000
	2982.15	478000
	2983.16	442000
	2984.16	405000
	2985.16	348000
	2986.16	345000
	2987.16	254000
	2988.16	141000
	2989.16	244000
	2990.16	264000
	2991.16	211000
	2992.16	233000
	2993.16	296000
	2994.16	469000
	2995.16	540000
	2996.16	607000
	2997.16	635000
	2998.17	623000
	2999.17	640000
	3000.17	612000
	3001.17	705000
	3002.17	672000
	3003.17	599000
	3004.17	668000
	3005.17	834000
	3006.17	934000
	3007.17	859000
	3008.17	894000
	3009.17	830000
	3010.17	769000
	3011.17	703000
	3012.17	537000
	3013.18	374000
	3014.18	360000
	3015.18	330000
	3016.18	376000
	3017.18	571000
	3018.18	803000
	3019.18	851000
	3020.18	727000
	3021.18	756000
	3022.18	901000
	3023.18	901000
	3024.18	857000
	3025.18	964000
	3026.18	984000
	3027.18	898000
	3028.19	816000
	3029.19	903000
	3030.19	1255000
	3031.19	1576000
	3032.19	1567000
	3033.19	1518000
	3034.19	1583000
	3035.19	1833000
	3036.19	1984000
	3037.19	1999000
	3038.19	2129000
	3039.19	2401000
	3040.19	2408000
	3041.19	2377000
	3042.19	2301000
	3043.2	2209000
	3044.2	2259000
	3045.2	2308000
	3046.2	2375000
	3047.2	2461000
	3048.2	2328000
	3049.2	2316000
	3050.2	2328000
	3051.2	2459000
	3052.2	2543000
	3053.2	2637000
	3054.2	2698000
	3055.2	2725000
	3056.2	2833000
	3057.2	2978000
	3058.21	3019000
	3059.21	3113000
	3060.21	3030000
	3061.21	2930000
	3062.21	2992000
	3063.21	3080000
	3064.21	3129000
	3065.21	3096000
	3066.21	3033000
	3067.21	3018000
	3068.21	2977000
	3069.21	3040000
	3070.21	3052000
	3071.21	3125000
	3072.21	3240000
	3073.22	3178000
	3074.22	3138000
	3075.22	3033000
	3076.22	2999000
	3077.22	3090000
	3078.22	3149000
	3079.22	3166000
	3080.22	3154000
	3081.22	3063000
	3082.22	3114000
	3083.22	3329000
	3084.22	3296000
	3085.22	3330000
	3086.22	3346000
	3087.22	3273000
	3088.23	3338000
	3089.23	3274000
	3090.23	3182000
	3091.23	3050000
	3092.23	2795000
	3093.23	2598000
	3094.23	2592000
	3095.23	2732000
	3096.23	2636000
	3097.23	2496000
	3098.23	2569000
	3099.23	2648000
	3100.23	2571000
	3101.23	2519000
	3102.23	2455000
	3103.24	2328000
	3104.24	2151000
	3105.24	2116000
	3106.24	2070000
	3107.24	2073000
	3108.24	2145000
	3109.24	2153000
	3110.24	2171000
	3111.24	2076000
	3112.24	2029000
	3113.24	2001000
	3114.24	1882000
	3115.24	1961000
	3116.24	1983000
	3117.24	2070000
	3118.25	2124000
	3119.25	2209000
	3120.25	2527000
	3121.25	2817000
	3122.25	2903000
	3123.25	2841000
	3124.25	2837000
	3125.25	2892000
	3126.25	2978000
	3127.25	3022000
	3128.25	3069000
	3129.25	3082000
	3130.25	3114000
	3131.25	3126000
	3132.25	3094000
	3133.26	3190000
	3134.26	3306000
	3135.26	3301000
	3136.26	3530200
	3137.26	3690200
	3138.26	3613300
	3139.26	3494600
	3140.26	3473300
	3141.26	3517200
	3142.26	3713300
	3143.26	3953800
	3144.26	4023000
	3145.26	4076500
	3146.26	4300900
	3147.26	4449600
	3148.27	4380500
	3149.27	4228300
	3150.27	4099800
	3151.27	4080100
	3152.27	3907600
	3153.27	3688400
	3154.27	3579300
	3155.27	3647700
	3156.27	4030900
	3157.27	4440100
	3158.27	4603200
	3159.27	4802800
	3160.27	4886900
	3161.27	4786000
	3162.27	4512600
	3163.28	4316100
	3164.28	4303500
	3165.28	4032800
	3166.28	3778800
	3167.28	3654300
	3168.28	3788600
	3169.28	3648800
	3170.28	3598900
	3171.28	3849300
	3172.28	3957200
	3173.28	4062500
	3174.28	4229300
	3175.28	4557100
	3176.28	4583900
	3177.28	4432700
	3178.29	4312300
	3179.29	4155100
	3180.29	4092100
	3181.29	4211400
	3182.29	4565500
	3183.29	4988300
	3184.29	5158900
	3185.29	5232500
	3186.29	5270100
	3187.29	5432700
	3188.29	5593500
	3189.29	5807000
	3190.29	5848200
	3191.29	5796000
	3192.29	5629600
	3193.3	5612100
	3194.3	5833300
	3195.3	5872000
	3196.3	5655500
	3197.3	5538600
	3198.3	5672000
	3199.3	5591000
	3200.3	5541100
	3201.3	5718700
	3202.3	6096400
	3203.3	6349300
	3204.3	6375400
	3205.3	6174900
	3206.3	6086500
	3207.3	6016500
	3208.31	6034400
	3209.31	6246700
	3210.31	6409400
	3211.31	6316100
	3212.31	6393800
	3213.31	6165700
	3214.31	5975700
	3215.31	5851500
	3216.31	5858500
	3217.31	5803200
	3218.31	5658000
	3219.31	5468600
	3220.31	5579500
	3221.31	5554900
	3222.31	5284300
	3223.32	5072500
	3224.32	4869300
	3225.32	4911900
	3226.32	4995400
	3227.32	4974300
	3228.32	5098500
	3229.32	5082000
	3230.32	5044400
	3231.32	4913900
	3232.32	4389600
	3233.32	4365400
	3234.32	4591900
	3235.32	4528700
	3236.32	4391100
	3237.32	4292900
	3238.33	4112100
	3239.33	3930400
	3240.33	3746300
	3241.33	3573900
	3242.33	3355700
	3243.33	3108000
	3244.33	3055700
	3245.33	2722900
	3246.33	2454300
	3247.33	4244900
	3248.33	4165300
	3249.33	4158900
	3250.33	4023600
	3251.33	3936700
	3252.33	3800100
	3253.34	3977600
	3254.34	3977700
	3255.34	3929100
	3256.34	4084800
	3257.34	4199700
	3258.34	4380300
	3259.34	4348000
	3260.34	4370000
	3261.34	4298300
	3262.34	4217600
	3263.34	4088400
	3264.34	3807300
	3265.34	3291100
	3266.34	2661000
	3267.34	2053900
	3268.35	1450800
	3269.35	1212000
	3270.35	921000
	3271.35	568900
	3272.35	149900
	3273.35	-13877
	3274.35	45514
	3275.35	-6770.2
	3276.35	-30309
	3277.35	-67744
	3278.35	-216500
	3279.35	-244240
	3280.35	-637780
	3281.35	-1065800
	3282.35	-1129000
	3283.36	-1171400
	3284.36	-1158000
	3285.36	-1195900
	3286.36	-1160500
	3287.36	-996050
	3288.36	-1128700
	3289.36	-1394100
	3290.36	-1289300
	3291.36	-1284400
	3292.36	-1220300
	3293.36	-1156200
	3294.36	-1064300
	3295.36	-768050
	3296.36	-495810
	3297.36	-481290
	3298.37	-735160
	3299.37	-731000
	3300.37	-576640
	3301.37	-475970
	3302.37	-523850
	3303.37	-569090
	3304.37	-565060
	3305.37	-453070
	3306.37	-33865
	3307.37	259120
	3308.37	277000
	3309.37	429910
	3310.37	648740
	3311.37	1030200
	3312.38	1496200
	3313.38	1943800
	3314.38	2130200
	3315.38	2449700
	3316.38	2778100
	3317.38	3155300
	3318.38	3542900
	3319.38	3775900
	3320.38	3912300
	3321.38	4102700
	3322.38	4478500
	3323.38	4890400
	3324.38	5002500
	3325.38	5156400
	3326.38	5716300
	3327.39	5922400
	3328.39	6125700
	3329.39	6330400
	3330.39	6216600
	3331.39	6097200
	3332.39	5833700
	3333.39	5329600
	3334.39	5215900
	3335.39	5554900
	3336.39	5969100
	3337.39	6312000
	3338.39	6764400
	3339.39	7312500
	3340.39	7947700
	3341.39	8626800
	3342.4	9296500
	3343.4	9850600
	3344.4	9885000
	3345.4	9187000
	3346.4	7799500
	3347.4	6063600
	3348.4	4224200
	3349.4	2303700
	3350.4	36613
	3351.4	-2405100
	3352.4	-5264100
	3353.4	-8552200
	3354.4	-12039000
	3355.4	-15423000
	3356.4	-18319000
	3357.41	-20555000
	3358.41	-22034000
	3359.41	-22578000
	3360.41	-22857000
	3361.41	-22377000
	3362.41	-21212000
	3363.41	-20041000
	3364.41	-18702000
	3365.41	-17412000
	3366.41	-16408000
	3367.41	-15486000
	3368.41	-14572000
	3369.41	-13673000
	3370.41	-12971000
	3371.41	-12271000
	3372.42	-11597000
	3373.42	-10919000
	3374.42	-10050000
	3375.42	-8952000
	3376.42	-8403900
	3377.42	-7982200
	3378.42	-7663200
	3379.42	-7092600
	3380.42	-6683100
	3381.42	-6351400
	3382.42	-6114600
	3383.42	-5820300
	3384.42	-5460100
	3385.42	-5196100
	3386.42	-4681300
	3387.43	-4130500
	3388.43	-3867900
	3389.43	-3787700
	3390.43	-3757800
	3391.43	-3578400
	3392.43	-3398200
	3393.43	-3021900
	3394.43	-2778900
	3395.43	-2660200
	3396.43	-2503200
	3397.43	-2353300
	3398.43	-1953800
	3399.43	-1702300
	3400.43	-1443400
	3401.43	-1381400
	3402.44	-1371900
	3403.44	-1435600
	3404.44	-1516300
	3405.44	-1664600
	3406.44	-1319400
	3407.44	-910950
	3408.44	-463460
	3409.44	-302560
	3410.44	-328470
	3411.44	-450270
	3412.44	-766040
	3413.44	-882720
	3414.44	-957960
	3415.44	-940790
	3416.44	-818520
	3417.45	-803040
	3418.45	-749660
	3419.45	-641610
	3420.45	-645130
	3421.45	-680550
	3422.45	-811750
	3423.45	-972750
	3424.45	-928080
	3425.45	-714570
	3426.45	-198660
	3427.45	-70919
	3428.45	-93730
	3429.45	-214590
	3430.45	-208680
	3431.45	-252760
	3432.46	-221530
	3433.46	193860
	3434.46	479830
	3435.46	601020
	3436.46	633980
	3437.46	502130
	3438.46	650320
	3439.46	1019400
	3440.46	1249600
	3441.46	1270400
	3442.46	1299800
	3443.46	914650
	3444.46	504680
	3445.46	-74604
	3446.46	-684850
	3447.47	-750670
	3448.47	-407140
	3449.47	335710
	3450.47	853540
	3451.47	1008900
	3452.47	1133100
	3453.47	1545300
	3454.47	1925200
	3455.47	2345600
	3456.47	2286000
	3457.47	2014100
	3458.47	2000700
	3459.47	1803000
	3460.47	1739000
	3461.47	2031200
	3462.48	2216700
	3463.48	2404300
	3464.48	2583300
	3465.48	2504100
	3466.48	2151800
	3467.48	1849200
	3468.48	1827200
	3469.48	1805000
	3470.48	1938200
	3471.48	2088300
	3472.48	2054300
	3473.48	2242900
	3474.48	2519200
	3475.48	2591500
	3476.48	2976700
	3477.49	3364100
	3478.49	3621100
	3479.49	3600400
	3480.49	3553700
	3481.49	3575100
	3482.49	3528900
	3483.49	3261500
	3484.49	3147000
	3485.49	3249900
	3486.49	3311600
	3487.49	3077900
	3488.49	3184400
	3489.49	3546700
	3490.49	3839600
	3491.49	3978600
	3492.5	4180900
	3493.5	4215200
	3494.5	4216400
	3495.5	4154500
	3496.5	4242300
	3497.5	4391300
	3498.5	4275700
	3499.5	4023300
	3500.5	4025000
	3501.5	4015300
	3502.5	3873600
	3503.5	3769800
	3504.5	3767800
	3505.5	3716800
	3506.5	3479500
	3507.5	3548400
	3508.51	3738700
	3509.51	3770700
	3510.51	3598700
	3511.51	3469100
	3512.51	3559300
	3513.51	3491500
	3514.51	3566200
	3515.51	3494000
	3516.51	3378200
	3517.51	3483400
	3518.51	3604900
	3519.51	3502000
	3520.51	3584100
	3521.51	3604900
	3522.51	3589700
	3523.52	3486200
	3524.52	3540900
	3525.52	3587300
	3526.52	3645800
	3527.52	3297700
	3528.52	2672200
	3529.52	2577700
	3530.52	2574800
	3531.52	2105400
	3532.52	1581900
	3533.52	1254000
	3534.52	957480
	3535.52	1117500
	3536.52	1258000
	3537.52	1424900
	3538.53	1498000
	3539.53	1404700
	3540.53	1224000
	3541.53	1029700
	3542.53	820290
	3543.53	781240
	3544.53	791690
	3545.53	680570
	3546.53	424430
	3547.53	369340
	3548.53	476230
	3549.53	631690
	3550.53	782640
	3551.53	704640
	3552.53	440300
	3553.54	209380
	3554.54	327500
	3555.54	310660
	3556.54	83867
	3557.54	-5893.6
	3558.54	-187030
	3559.54	-362650
	3560.54	-483490
	3561.54	-440460
	3562.54	-237650
	3563.54	-488010
	3564.54	-539820
	3565.54	-671830
	3566.54	-745350
	3567.54	-623570
	3568.55	-584920
	3569.55	-700570
	3570.55	-839680
	3571.55	-1046400
	3572.55	-1293900
	3573.55	-1454500
	3574.55	-1583200
	3575.55	-1548300
	3576.55	-1455000
	3577.55	-1499600
	3578.55	-1311800
	3579.55	-1115300
	3580.55	-1114700
	3581.55	-1233800
	3582.55	-1281000
	3583.56	-1509500
	3584.56	-1636600
	3585.56	-1612200
	3586.56	-1660300
	3587.56	-1983300
	3588.56	-2312200
	3589.56	-2501300
	3590.56	-2647100
	3591.56	-2962900
	3592.56	-3316000
	3593.56	-3473800
	3594.56	-3715000
	3595.56	-3731900
	3596.56	-3709800
	3597.56	-3599400
	3598.57	-3491200
	3599.57	-3478100
	3600.57	-3531500
	3601.57	-3507800
	3602.57	-3448100
	3603.57	-3356000
	3604.57	-3436100
	3605.57	-3409800
	3606.57	-3608100
	3607.57	-4013700
	3608.57	-4288400
	3609.57	-4445700
	3610.57	-4295000
	3611.57	-4245400
	3612.57	-4148900
	3613.58	-4299100
	3614.58	-4564000
	3615.58	-4699700
	3616.58	-4997300
	3617.58	-5129700
	3618.58	-4948600
	3619.58	-4949400
	3620.58	-5231700
	3621.58	-5182400
	3622.58	-5082300
	3623.58	-5170700
	3624.58	-5451200
	3625.58	-5540300
	3626.58	-5760500
	3627.58	-5897100
	3628.59	-5859000
	3629.59	-5697600
	3630.59	-5666400
	3631.59	-5767700
	3632.59	-5825100
	3633.59	-6211600
	3634.59	-6455600
	3635.59	-6638600
	3636.59	-6765000
	3637.59	-6720800
	3638.59	-6674700
	3639.59	-6650400
	3640.59	-6891900
	3641.59	-7017300
	3642.59	-6960600
	3643.6	-6989200
	3644.6	-7288500
	3645.6	-7312700
	3646.6	-7167900
	3647.6	-7342400
	3648.6	-7727300
	3649.6	-7786900
	3650.6	-8019300
	3651.6	-8340500
	3652.6	-8602400
	3653.6	-8732700
	3654.6	-8676200
	3655.6	-8725600
	3656.6	-8729100
	3657.6	-8784000
	3658.61	-8906000
	3659.61	-8883100
	3660.61	-8669800
	3661.61	-8517900
	3662.61	-8644900
	3663.61	-9011900
	3664.61	-9460100
	3665.61	-10046000
	3666.61	-10284000
	3667.61	-10354000
	3668.61	-10396000
	3669.61	-10288000
	3670.61	-10258000
	3671.61	-10210000
	3672.61	-10128000
	3673.62	-10054000
	3674.62	-9844200
	3675.62	-9744100
	3676.62	-9839800
	3677.62	-10081000
	3678.62	-10325000
	3679.62	-10344000
	3680.62	-10210000
	3681.62	-10152000
	3682.62	-10437000
	3683.62	-10548000
	3684.62	-10629000
	3685.62	-10709000
	3686.62	-10821000
	3687.62	-10931000
	3688.63	-11123000
	3689.63	-11214000
	3690.63	-11150000
	3691.63	-10914000
	3692.63	-10772000
	3693.63	-10895000
	3694.63	-10988000
	3695.63	-11157000
	3696.63	-11231000
	3697.63	-11138000
	3698.63	-11397000
	3699.63	-11560000
	3700.63	-11577000
	3701.63	-11714000
	3702.64	-11751000
	3703.64	-11721000
	3704.64	-11629000
	3705.64	-11507000
	3706.64	-11562000
	3707.64	-11688000
	3708.64	-11799000
	3709.64	-11978000
	3710.64	-11905000
	3711.64	-11856000
	3712.64	-11941000
	3713.64	-12042000
	3714.64	-12134000
	3715.64	-12214000
	3716.64	-12291000
	3717.65	-12275000
	3718.65	-12337000
	3719.65	-12700000
	3720.65	-12771000
	3721.65	-12821000
	3722.65	-13036000
	3723.65	-13091000
	3724.65	-13120000
	3725.65	-13163000
	3726.65	-12916000
	3727.65	-12634000
	3728.65	-12599000
	3729.65	-12616000
	3730.65	-12597000
	3731.65	-12565000
	3732.66	-12550000
	3733.66	-12519000
	3734.66	-12644000
	3735.66	-12664000
	3736.66	-12632000
	3737.66	-12554000
	3738.66	-12448000
	3739.66	-12388000
	3740.66	-12356000
	3741.66	-12217000
	3742.66	-12094000
	3743.66	-11968000
	3744.66	-11870000
	3745.66	-11908000
	3746.66	-11963000
	3747.67	-11960000
	3748.67	-11967000
	3749.67	-11961000
	3750.67	-12039000
	3751.67	-11946000
	3752.67	-11869000
	3753.67	-11804000
	3754.67	-11740000
	3755.67	-11570000
	3756.67	-11517000
	3757.67	-11627000
	3758.67	-11528000
	3759.67	-11521000
	3760.67	-11618000
	3761.67	-11653000
	3762.68	-11620000
	3763.68	-11590000
	3764.68	-11528000
	3765.68	-11372000
	3766.68	-11251000
	3767.68	-11134000
	3768.68	-11117000
	3769.68	-11133000
	3770.68	-11164000
	3771.68	-11058000
	3772.68	-10945000
	3773.68	-10907000
	3774.68	-10941000
	3775.68	-10962000
	3776.68	-10860000
	3777.69	-10845000
	3778.69	-10588000
	3779.69	-10444000
	3780.69	-10400000
	3781.69	-10435000
	3782.69	-10677000
	3783.69	-10632000
	3784.69	-10438000
	3785.69	-10538000
	3786.69	-10553000
	3787.69	-10590000
	3788.69	-10511000
	3789.69	-10366000
	3790.69	-10281000
	3791.69	-10309000
	3792.7	-10393000
	3793.7	-10274000
	3794.7	-10141000
	3795.7	-9994000
	3796.7	-9929000
	3797.7	-9918000
	3798.7	-9928000
	3799.7	-9742000
	3800.7	-9674000
	3801.7	-9634000
	3802.7	-9523000
	3803.7	-9332000
	3804.7	-9336000
	3805.7	-9487000
	3806.7	-9517000
	3807.71	-9472000
	3808.71	-9302000
	3809.71	-9302000
	3810.71	-9324000
	3811.71	-9290000
	3812.71	-9201000
	3813.71	-9179000
	3814.71	-9231000
	3815.71	-9231000
	3816.71	-9237000
	3817.71	-9132000
	3818.71	-8936000
	3819.71	-8825000
	3820.71	-8753000
	3821.71	-8791000
	3822.72	-8778000
	3823.72	-8726000
	3824.72	-8783000
	3825.72	-8812000
	3826.72	-8715000
	3827.72	-8509000
	3828.72	-8414000
	3829.72	-8396200
	3830.72	-8377400
	3831.72	-8214700
	3832.72	-8178800
	3833.72	-8180900
	3834.72	-8263500
	3835.72	-8240400
	3836.72	-8123400
	3837.73	-8093200
	3838.73	-8206400
	3839.73	-8561400
	3840.73	-8506400
	3841.73	-8220300
	3842.73	-8020100
	3843.73	-8141800
	3844.73	-8078100
	3845.73	-8133700
	3846.73	-8123500
	3847.73	-8055900
	3848.73	-8317200
	3849.73	-8547400
	3850.73	-8502000
	3851.73	-8296100
	3852.74	-8215900
	3853.74	-8184700
	3854.74	-7834800
	3855.74	-7466800
	3856.74	-7532100
	3857.74	-7593100
	3858.74	-7643700
	3859.74	-7803800
	3860.74	-7801900
	3861.74	-7630800
	3862.74	-7548700
	3863.74	-7555100
	3864.74	-7710900
	3865.74	-7805000
	3866.74	-7766900
	3867.75	-7608300
	3868.75	-7377000
	3869.75	-7134900
	3870.75	-7214500
	3871.75	-7120000
	3872.75	-7103800
	3873.75	-7146300
	3874.75	-7020400
	3875.75	-7019100
	3876.75	-7077600
	3877.75	-7125400
	3878.75	-7178400
	3879.75	-7018400
	3880.75	-6885400
	3881.75	-6723800
	3882.76	-6699900
	3883.76	-6670800
	3884.76	-6588400
	3885.76	-6689800
	3886.76	-6693300
	3887.76	-6716400
	3888.76	-6405400
	3889.76	-6386600
	3890.76	-6404100
	3891.76	-6359400
	3892.76	-6184600
	3893.76	-6141600
	3894.76	-6151700
	3895.76	-6249200
	3896.76	-6273100
	3897.77	-6105200
	3898.77	-5902100
	3899.77	-6058700
	3900.77	-6124300
	3901.77	-6179200
	3902.77	-6212400
	3903.77	-6058700
	3904.77	-5915200
	3905.77	-5831900
	3906.77	-5747400
	3907.77	-5612500
	3908.77	-5195700
	3909.77	-5056100
	3910.77	-4877400
	3911.77	-5002200
	3912.78	-5216300
	3913.78	-5303300
	3914.78	-5428200
	3915.78	-5466200
	3916.78	-5398600
	3917.78	-5466300
	3918.78	-5250800
	3919.78	-5171700
	3920.78	-5276700
	3921.78	-5298600
	3922.78	-5090000
	3923.78	-4901300
	3924.78	-4574700
	3925.78	-4501500
	3926.78	-4692000
	3927.79	-4659700
	3928.79	-4708700
	3929.79	-4628600
	3930.79	-4505900
	3931.79	-4643700
	3932.79	-4732200
	3933.79	-4655100
	3934.79	-4627100
	3935.79	-4651900
	3936.79	-4730300
	3937.79	-4872700
	3938.79	-4836500
	3939.79	-4805400
	3940.79	-4841900
	3941.79	-4806500
	3942.8	-4914000
	3943.8	-4965700
	3944.8	-5072300
	3945.8	-4766800
	3946.8	-4496500
	3947.8	-4458400
	3948.8	-4603300
	3949.8	-4615600
	3950.8	-4531700
	3951.8	-4800100
	3952.8	-4916800
	3953.8	-4830200
	3954.8	-4681200
	3955.8	-4589400
	3956.8	-4653400
	3957.81	-4622100
	3958.81	-4303800
	3959.81	-3925000
	3960.81	-3983500
	3961.81	-4151500
	3962.81	-4102200
	3963.81	-3821800
	3964.81	-3856900
	3965.81	-4062700
	3966.81	-3866400
	3967.81	-3650900
	3968.81	-3887100
	3969.81	-3829700
	3970.81	-3568100
	3971.81	-3259500
	3972.82	-3205400
	3973.82	-3179600
	3974.82	-3051200
	3975.82	-3147500
	3976.82	-3321900
	3977.82	-3594000
	3978.82	-3897300
	3979.82	-3517900
	3980.82	-3433400
	3981.82	-3693500
	3982.82	-4012800
	3983.82	-3885600
	3984.82	-3423800
	3985.82	-3160800
	3986.82	-3148100
	3987.83	-3075400
	3988.83	-3137800
	3989.83	-3245200
	3990.83	-3297900
	3991.83	-3324100
	3992.83	-3315900
	3993.83	-3047300
	3994.83	-3029200
	3995.83	-3174500
	3996.83	-3238000
	3997.83	-3144600
	3998.83	-2882400
	3999.83	-2853400
	4000.83	-2871600
	4001.83	-2943500
	4002.84	-2921500
	4003.84	-2767900
	4004.84	-2596900
	4005.84	-2823100
	4006.84	-2859400
	4007.84	-2436000
	4008.84	-2146800
	4009.84	-2222000
	4010.84	-2139100
	4011.84	-2101800
	4012.84	-2361400
	4013.84	-2185900
	4014.84	-1866300
	4015.84	-1783200
	4016.84	-2106500
	4017.85	-2618900
	4018.85	-2703700
	4019.85	-2582900
	4020.85	-2428100
	4021.85	-2172000
	4022.85	-1928400
	4023.85	-1995500
	4024.85	-1867000
	4025.85	-1688000
	4026.85	-1718800
	4027.85	-1754600
	4028.85	-1804400
	4029.85	-1929700
	4030.85	-1891000
	4031.85	-1805400
	4032.86	-1656400
	4033.86	-1462500
	4034.86	-1374100
	4035.86	-1378400
	4036.86	-1486400
	4037.86	-1630600
	4038.86	-1607200
	4039.86	-1603500
	4040.86	-1619400
	4041.86	-1726400
	4042.86	-1663300
	4043.86	-1628200
	4044.86	-1837200
	4045.86	-2189300
	4046.86	-2262900
	4047.87	-2270100
	4048.87	-2258400
	4049.87	-2276500
	4050.87	-2276900
	4051.87	-2318000
	4052.87	-2208600
	4053.87	-2030200
	4054.87	-2166900
	4055.87	-2257800
	4056.87	-2212800
	4057.87	-2047700
	4058.87	-1984200
	4059.87	-1950200
	4060.87	-1978500
	4061.87	-2151200
	4062.88	-2196700
	4063.88	-2115000
	4064.88	-2012200
	4065.88	-1938700
	4066.88	-1835000
	4067.88	-1843100
	4068.88	-1854900
	4069.88	-1880600
	4070.88	-1702100
	4071.88	-1802800
	4072.88	-1845300
	4073.88	-1990100
	4074.88	-2123500
	4075.88	-2173800
	4076.88	-2192200
	4077.89	-2288200
	4078.89	-2484500
	4079.89	-2448300
	4080.89	-2306400
	4081.89	-2088200
	4082.89	-2181300
	4083.89	-2199400
	4084.89	-2114100
	4085.89	-1866600
	4086.89	-1806600
	4087.89	-1882300
	4088.89	-1922700
	4089.89	-1990300
	4090.89	-2035900
	4091.89	-1712800
	4092.9	-1410900
	4093.9	-1440800
	4094.9	-1708800
	4095.9	-1761800
	4096.9	-1802200
	4097.9	-2117400
	4098.9	-2229300
	4099.9	-2243500
	4100.9	-2187200
	4101.9	-1943000
	4102.9	-1752900
	4103.9	-1577400
	4104.9	-1661400
	4105.9	-1618700
	4106.9	-1567500
	4107.91	-1430700
	4108.91	-1470600
	4109.91	-1500800
	4110.91	-1461300
	4111.91	-1306300
	4112.91	-1188400
	4113.91	-1037000
	4114.91	-956950
	4115.91	-948730
	4116.91	-1084100
	4117.91	-1301200
	4118.91	-1334200
	4119.91	-1278700
	4120.91	-1195700
	4121.91	-898720
	4122.92	-756400
	4123.92	-823210
	4124.92	-800530
	4125.92	-790830
	4126.92	-794640
	4127.92	-798920
	4128.92	-716520
	4129.92	-663230
	4130.92	-713590
	4131.92	-576670
	4132.92	-662680
	4133.92	-755570
	4134.92	-935330
	4135.92	-768930
	4136.92	-709990
	4137.93	-812600
	4138.93	-966420
	4139.93	-1050700
	4140.93	-863800
	4141.93	-953720
	4142.93	-1211000
	4143.93	-1224200
	4144.93	-1261400
	4145.93	-1057900
	4146.93	-917910
	4147.93	-987830
	4148.93	-1173400
	4149.93	-1176500
	4150.93	-1168900
	4151.93	-1198800
	4152.94	-1169300
	4153.94	-1215300
	4154.94	-1451100
	4155.94	-1412000
	4156.94	-1193100
	4157.94	-1096900
	4158.94	-1070400
	4159.94	-1048500
	4160.94	-1177900
	4161.94	-1303500
	4162.94	-1053400
	4163.94	-966900
	4164.94	-1081000
	4165.94	-1001800
	4166.94	-963760
	4167.95	-996300
	4168.95	-921810
	4169.95	-820690
	4170.95	-869040
	4171.95	-1110100
	4172.95	-1110800
	4173.95	-1348600
	4174.95	-1347500
	4175.95	-1056100
	4176.95	-922620
	4177.95	-1131200
	4178.95	-1011800
	4179.95	-916050
	4180.95	-872200
	4181.95	-783440
	4182.96	-622060
	4183.96	-483430
	4184.96	-529930
	4185.96	-576150
	4186.96	-504010
	4187.96	-706450
	4188.96	-894890
	4189.96	-1124400
	4190.96	-1253500
	4191.96	-1432900
	4192.96	-1334500
	4193.96	-1267000
	4194.96	-1099900
	4195.96	-1068700
	4196.96	-1252700
	4197.97	-1204700
	4198.97	-1034500
	4199.97	-973610
	4200.97	-1002400
	4201.97	-942490
	4202.97	-818770
	4203.97	-842110
	4204.97	-858810
	4205.97	-624470
	4206.97	-639510
	4207.97	-706810
	4208.97	-982900
	4209.97	-1401900
	4210.97	-1487000
	4211.97	-1450000
	4212.98	-1479400
	4213.98	-1520300
	4214.98	-1304600
	4215.98	-1105300
	4216.98	-1159100
	4217.98	-1117200
	4218.98	-1058400
	4219.98	-1219500
	4220.98	-1230000
	4221.98	-1155400
	4222.98	-1107700
	4223.98	-1088900
	4224.98	-1021200
	4225.98	-1016600
	4226.98	-916760
	4227.99	-833090
	4228.99	-1119000
	4229.99	-1268600
	4230.99	-1439100
	4231.99	-1539500
	4232.99	-1421600
	4233.99	-1427800
	4234.99	-1214600
	4235.99	-1206000
	4236.99	-1140400
	4237.99	-1096100
	4238.99	-1252400
	4239.99	-1078200
	4240.99	-1074600
	4241.99	-1144700
	4243	-1245200
	4244	-1345200
	4245	-1301100
	4246	-1091800
	4247	-1027500
	4248	-1014200
	4249	-903270
	4250	-1013500
		--
		--
		--
		--

## Sheet: Fig. 5d
Figure 5d
	Magnetic Field (Gauss)	FabX-decanoyl-ACP
	3255	-106743
	3255.13	-109058
	3255.27	-103873
	3255.4	-100163
	3255.53	-84205.9
	3255.67	-62137.9
	3255.8	-58486.9
	3255.93	-85149.9
	3256.07	-90868.9
	3256.2	-108088
	3256.33	-89379.9
	3256.47	-76290.9
	3256.6	-81277.9
	3256.73	-83664.9
	3256.87	-107362
	3257	-123351
	3257.13	-83575.9
	3257.27	-65975.9
	3257.4	-86194.9
	3257.53	-105356
	3257.67	-78485.9
	3257.8	-36764.9
	3257.94	-31517.9
	3258.07	-55022.9
	3258.2	-86556.9
	3258.34	-82824.9
	3258.47	-67761.9
	3258.6	-35365.9
	3258.74	-26794.9
	3258.87	-58587.9
	3259	-65473.9
	3259.14	-50285.9
	3259.27	-75282.9
	3259.4	-108812
	3259.54	-114873
	3259.67	-125819
	3259.8	-132726
	3259.94	-117203
	3260.07	-103321
	3260.2	-63925.9
	3260.34	-42463.9
	3260.47	-46477.9
	3260.6	-77701.9
	3260.74	-101550
	3260.87	-89225.9
	3261	-56291.9
	3261.14	-50295.9
	3261.27	-53579.9
	3261.4	-54269.9
	3261.54	-81154.9
	3261.67	-90616.9
	3261.8	-90570.9
	3261.94	-115692
	3262.07	-133826
	3262.2	-122600
	3262.34	-119272
	3262.47	-83090.9
	3262.6	-45923.9
	3262.74	-76239.9
	3262.87	-86786.9
	3263.01	-92226.9
	3263.14	-82483.9
	3263.27	-74866.9
	3263.41	-85569.9
	3263.54	-87556.9
	3263.67	-88364.9
	3263.81	-104926
	3263.94	-110976
	3264.07	-110617
	3264.21	-121782
	3264.34	-129581
	3264.47	-105192
	3264.61	-72970.9
	3264.74	-46516.9
	3264.87	-72729.9
	3265.01	-77976.9
	3265.14	-60056.9
	3265.27	-31097.9
	3265.41	-46271.9
	3265.54	-39401.9
	3265.67	-52440.9
	3265.81	-59575.9
	3265.94	-27569.9
	3266.07	-23714.9
	3266.21	-75059.9
	3266.34	-114700
	3266.47	-142401
	3266.61	-117001
	3266.74	-90112.9
	3266.87	-91105.9
	3267.01	-112583
	3267.14	-108281
	3267.27	-63421.9
	3267.41	-49133.9
	3267.54	-80279.9
	3267.68	-97266.9
	3267.81	-99616.9
	3267.94	-76885.9
	3268.08	-89944.9
	3268.21	-67047.9
	3268.34	-84356.9
	3268.48	-94747.9
	3268.61	-118527
	3268.74	-154448
	3268.88	-112181
	3269.01	-123752
	3269.14	-121258
	3269.28	-93490.9
	3269.41	-68227.9
	3269.54	-39135.9
	3269.68	-42201.9
	3269.81	-45741.9
	3269.94	-58730.9
	3270.08	-64464.9
	3270.21	-61598.9
	3270.34	-51462.9
	3270.48	-52879.9
	3270.61	-56925.9
	3270.74	-53610.9
	3270.88	-83505.9
	3271.01	-88684.9
	3271.14	-63225.9
	3271.28	-95318.9
	3271.41	-95514.9
	3271.54	-111728
	3271.68	-87041.9
	3271.81	-80025.9
	3271.94	-51707.9
	3272.08	-56256.9
	3272.21	-78417.9
	3272.34	-89754.9
	3272.48	-63647.9
	3272.61	-93702.9
	3272.75	-108859
	3272.88	-92507.9
	3273.01	-129958
	3273.15	-147091
	3273.28	-137382
	3273.41	-72861.9
	3273.55	-40262.9
	3273.68	-26401.9
	3273.81	-7454.86
	3273.95	-17651.9
	3274.08	-33153.9
	3274.21	-45894.9
	3274.35	-60939.9
	3274.48	-93703.9
	3274.61	-123694
	3274.75	-116540
	3274.88	-165671
	3275.01	-161878
	3275.15	-126311
	3275.28	-120081
	3275.41	-149228
	3275.55	-171017
	3275.68	-158269
	3275.81	-134595
	3275.95	-88004.9
	3276.08	-65310.9
	3276.21	-109779
	3276.35	-122588
	3276.48	-66230.9
	3276.61	-56334.9
	3276.75	-48538.9
	3276.88	-30490.9
	3277.01	-34024.9
	3277.15	-97726.9
	3277.28	-110968
	3277.42	-77024.9
	3277.55	-62972.9
	3277.68	-80996.9
	3277.82	-82001.9
	3277.95	-98733.9
	3278.08	-92761.9
	3278.22	-92323.9
	3278.35	-74249.9
	3278.48	-62166.9
	3278.62	-73645.9
	3278.75	-87652.9
	3278.88	-70589.9
	3279.02	-34116.9
	3279.15	-41205.9
	3279.28	-64008.9
	3279.42	-78414.9
	3279.55	-95858.9
	3279.68	-102842
	3279.82	-139406
	3279.95	-129036
	3280.08	-92535.9
	3280.22	-33567.9
	3280.35	-10822.9
	3280.48	-37332.9
	3280.62	-43737.9
	3280.75	-52728.9
	3280.88	-47967.9
	3281.02	-81810.9
	3281.15	-97497.9
	3281.28	-85745.9
	3281.42	-65682.9
	3281.55	-72667.9
	3281.68	-88404.9
	3281.82	-59308.9
	3281.95	-55201.9
	3282.08	-73480.9
	3282.22	-86388.9
	3282.35	-102568
	3282.49	-91829.9
	3282.62	-112768
	3282.75	-99602.9
	3282.89	-62852.9
	3283.02	-49074.9
	3283.15	-87741.9
	3283.29	-135820
	3283.42	-131306
	3283.55	-120563
	3283.69	-108566
	3283.82	-66419.9
	3283.95	-10016.9
	3284.09	-8134.86
	3284.22	-77674.9
	3284.35	-97942.9
	3284.49	-96553.9
	3284.62	-92114.9
	3284.75	-77698.9
	3284.89	-63393.9
	3285.02	-97861.9
	3285.15	-90779.9
	3285.29	-55624.9
	3285.42	-30847.9
	3285.55	-27818.9
	3285.69	-54685.9
	3285.82	-59471.9
	3285.95	-96656.9
	3286.09	-106679
	3286.22	-92163.9
	3286.35	-67667.9
	3286.49	-68315.9
	3286.62	-81776.9
	3286.75	-79096.9
	3286.89	-120159
	3287.02	-177780
	3287.15	-144331
	3287.29	-62635.9
	3287.42	-16924.9
	3287.55	-18851.9
	3287.69	5120.14
	3287.82	-19262.9
	3287.96	-65496.9
	3288.09	-71259.9
	3288.22	-77970.9
	3288.36	-99578.9
	3288.49	-110348
	3288.62	-86861.9
	3288.76	-87817.9
	3288.89	-140322
	3289.02	-129173
	3289.16	-106138
	3289.29	-118248
	3289.42	-134185
	3289.56	-108226
	3289.69	-69010.9
	3289.82	-57227.9
	3289.96	-52540.9
	3290.09	-68869.9
	3290.22	-93129.9
	3290.36	-91388.9
	3290.49	-57127.9
	3290.62	-24148.9
	3290.76	-25708.9
	3290.89	-58317.9
	3291.02	-70397.9
	3291.16	-37925.9
	3291.29	-43754.9
	3291.42	-73997.9
	3291.56	-68127.9
	3291.69	-39959.9
	3291.82	-23439.9
	3291.96	-42310.9
	3292.09	-55149.9
	3292.22	-39586.9
	3292.36	-38551.9
	3292.49	-51117.9
	3292.62	-55824.9
	3292.76	-53430.9
	3292.89	-79051.9
	3293.03	-69913.9
	3293.16	-60120.9
	3293.29	-24323.9
	3293.43	-44063.9
	3293.56	-91563.9
	3293.69	-117703
	3293.83	-103789
	3293.96	-107573
	3294.09	-75851.9
	3294.23	-61095.9
	3294.36	-65366.9
	3294.49	-48512.9
	3294.63	-59412.9
	3294.76	-89170.9
	3294.89	-98002.9
	3295.03	-41493.9
	3295.16	-34386.9
	3295.29	-64756.9
	3295.43	-115120
	3295.56	-119658
	3295.69	-121377
	3295.83	-117597
	3295.96	-119005
	3296.09	-109981
	3296.23	-95413.9
	3296.36	-66318.9
	3296.49	-67460.9
	3296.63	-69144.9
	3296.76	-81235.9
	3296.89	-84480.9
	3297.03	-66481.9
	3297.16	-88581.9
	3297.29	-145593
	3297.43	-121344
	3297.56	-89556.9
	3297.7	-97273.9
	3297.83	-111587
	3297.96	-102078
	3298.1	-89707.9
	3298.23	-101519
	3298.36	-76796.9
	3298.5	-76612.9
	3298.63	-104112
	3298.76	-103666
	3298.9	-97215.9
	3299.03	-91992.9
	3299.16	-84667.9
	3299.3	-79678.9
	3299.43	-79573.9
	3299.56	-90067.9
	3299.7	-93076.9
	3299.83	-81219.9
	3299.96	-37862.9
	3300.1	-28670.9
	3300.23	-31348.9
	3300.36	-37395.9
	3300.5	-79714.9
	3300.63	-87555.9
	3300.76	-88803.9
	3300.9	-69917.9
	3301.03	-54689.9
	3301.16	-47195.9
	3301.3	-33243.9
	3301.43	-22550.9
	3301.56	-69847.9
	3301.7	-106407
	3301.83	-104699
	3301.96	-98648.9
	3302.1	-109085
	3302.23	-147166
	3302.36	-135473
	3302.5	-106951
	3302.63	-112382
	3302.77	-114584
	3302.9	-114899
	3303.03	-121005
	3303.17	-108706
	3303.3	-85653.9
	3303.43	-68423.9
	3303.57	-34660.9
	3303.7	-54297.9
	3303.83	-24997.9
	3303.97	-31208.9
	3304.1	-51117.9
	3304.23	-53178.9
	3304.37	-86522.9
	3304.5	-87417.9
	3304.63	-97039.9
	3304.77	-85660.9
	3304.9	-75460.9
	3305.03	-96447.9
	3305.17	-113425
	3305.3	-157409
	3305.43	-127579
	3305.57	-75656.9
	3305.7	-36501.9
	3305.83	-21609.9
	3305.97	-39620.9
	3306.1	-68184.9
	3306.23	-56459.9
	3306.37	-63056.9
	3306.5	-76533.9
	3306.63	-61595.9
	3306.77	-56625.9
	3306.9	-100370
	3307.03	-97215.9
	3307.17	-87583.9
	3307.3	-75791.9
	3307.44	-69953.9
	3307.57	-87018.9
	3307.7	-81146.9
	3307.84	-78567.9
	3307.97	-58560.9
	3308.1	-46373.9
	3308.24	-43012.9
	3308.37	-39811.9
	3308.5	-35993.9
	3308.64	-56868.9
	3308.77	-83443.9
	3308.9	-89434.9
	3309.04	-42747.9
	3309.17	-43980.9
	3309.3	-21993.9
	3309.44	-6725.86
	3309.57	-26738.9
	3309.7	-57163.9
	3309.84	-67492.9
	3309.97	-87916.9
	3310.1	-115621
	3310.24	-118910
	3310.37	-100621
	3310.5	-81968.9
	3310.64	-61843.9
	3310.77	-62946.9
	3310.9	-84888.9
	3311.04	-106538
	3311.17	-104546
	3311.3	-69327.9
	3311.44	-52162.9
	3311.57	-28376.9
	3311.7	-28432.9
	3311.84	-35310.9
	3311.97	-30562.9
	3312.1	-24586.9
	3312.24	-50359.9
	3312.37	-65260.9
	3312.5	-69401.9
	3312.64	-84703.9
	3312.77	-79260.9
	3312.91	-56748.9
	3313.04	-74964.9
	3313.17	-99749.9
	3313.31	-98381.9
	3313.44	-81637.9
	3313.57	-62917.9
	3313.71	-49314.9
	3313.84	-78418.9
	3313.97	-99029.9
	3314.11	-78636.9
	3314.24	-32174.9
	3314.37	-55646.9
	3314.51	-76785.9
	3314.64	-67237.9
	3314.77	-59119.9
	3314.91	-94136.9
	3315.04	-73264.9
	3315.17	-34709.9
	3315.31	-31306.9
	3315.44	-28306.9
	3315.57	-4620.86
	3315.71	4908.14
	3315.84	-33214.9
	3315.97	-20193.9
	3316.11	-23175.9
	3316.24	-1837.86
	3316.37	29420.1
	3316.51	-16916.9
	3316.64	-43624.9
	3316.77	-35399.9
	3316.91	-48354.9
	3317.04	-45801.9
	3317.17	8910.14
	3317.31	21061.1
	3317.44	33143.1
	3317.57	13887.1
	3317.71	-7927.86
	3317.84	24544.1
	3317.98	28063.1
	3318.11	25537.1
	3318.24	52537.1
	3318.38	51929.1
	3318.51	26122.1
	3318.64	25597.1
	3318.78	90334.1
	3318.91	83996.1
	3319.04	66236.1
	3319.18	58569.1
	3319.31	45886.1
	3319.44	74659.1
	3319.58	98991.1
	3319.71	104610
	3319.84	91008.1
	3319.98	67078.1
	3320.11	30368.1
	3320.24	33257.1
	3320.38	59359.1
	3320.51	103547
	3320.64	135163
	3320.78	124872
	3320.91	153427
	3321.04	203336
	3321.18	199616
	3321.31	178060
	3321.44	179388
	3321.58	216725
	3321.71	205337
	3321.84	186861
	3321.98	176248
	3322.11	203510
	3322.24	238403
	3322.38	239518
	3322.51	224372
	3322.65	194413
	3322.78	182256
	3322.91	189145
	3323.05	206804
	3323.18	219869
	3323.31	255577
	3323.45	256852
	3323.58	235177
	3323.71	250970
	3323.85	272325
	3323.98	290093
	3324.11	306638
	3324.25	303899
	3324.38	299282
	3324.51	315637
	3324.65	315854
	3324.78	305290
	3324.91	307630
	3325.05	344880
	3325.18	392415
	3325.31	415925
	3325.45	409837
	3325.58	374834
	3325.71	370115
	3325.85	403368
	3325.98	410347
	3326.11	394121
	3326.25	388880
	3326.38	385830
	3326.51	415886
	3326.65	444923
	3326.78	461404
	3326.91	453085
	3327.05	475276
	3327.18	484815
	3327.31	514378
	3327.45	486197
	3327.58	458966
	3327.72	457243
	3327.85	456072
	3327.98	464964
	3328.12	480908
	3328.25	510344
	3328.38	523311
	3328.52	520214
	3328.65	523213
	3328.78	513524
	3328.92	563418
	3329.05	591478
	3329.18	594954
	3329.32	603311
	3329.45	598822
	3329.58	621665
	3329.72	610329
	3329.85	612455
	3329.98	639358
	3330.12	646689
	3330.25	653354
	3330.38	639984
	3330.52	609376
	3330.65	591002
	3330.78	607447
	3330.92	631725
	3331.05	682661
	3331.18	712775
	3331.32	726182
	3331.45	729090
	3331.58	713316
	3331.72	692919
	3331.85	690539
	3331.98	685943
	3332.12	715596
	3332.25	764245
	3332.39	769345
	3332.52	780938
	3332.65	829002
	3332.79	849340
	3332.92	823970
	3333.05	792508
	3333.19	794738
	3333.32	824181
	3333.45	844049
	3333.59	837570
	3333.72	816049
	3333.85	824436
	3333.99	854736
	3334.12	891105
	3334.25	903470
	3334.39	943313
	3334.52	961233
	3334.65	963724
	3334.79	947102
	3334.92	974284
	3335.05	989227
	3335.19	1013330
	3335.32	1054190
	3335.45	1079750
	3335.59	1099100
	3335.72	1077280
	3335.85	1084570
	3335.99	1164850
	3336.12	1230970
	3336.25	1234240
	3336.39	1240040
	3336.52	1271400
	3336.65	1286580
	3336.79	1315130
	3336.92	1333460
	3337.05	1351150
	3337.19	1333490
	3337.32	1367380
	3337.46	1451590
	3337.59	1483660
	3337.72	1510740
	3337.86	1546080
	3337.99	1551460
	3338.12	1557800
	3338.26	1587700
	3338.39	1671590
	3338.52	1719760
	3338.66	1748020
	3338.79	1750880
	3338.92	1792510
	3339.06	1809190
	3339.19	1808970
	3339.32	1857610
	3339.46	1934420
	3339.59	1984620
	3339.72	2006830
	3339.86	2015680
	3339.99	2046170
	3340.12	2078890
	3340.26	2128440
	3340.39	2167820
	3340.52	2181980
	3340.66	2222980
	3340.79	2222420
	3340.92	2249520
	3341.06	2293970
	3341.19	2307590
	3341.32	2309880
	3341.46	2359990
	3341.59	2419190
	3341.72	2483350
	3341.86	2529920
	3341.99	2544310
	3342.12	2566730
	3342.26	2584330
	3342.39	2574490
	3342.52	2584430
	3342.66	2641340
	3342.79	2683260
	3342.93	2694690
	3343.06	2726550
	3343.19	2775270
	3343.33	2807480
	3343.46	2795590
	3343.59	2778020
	3343.73	2785840
	3343.86	2804800
	3343.99	2818930
	3344.13	2841220
	3344.26	2876800
	3344.39	2935610
	3344.53	2982720
	3344.66	2974220
	3344.79	2925420
	3344.93	2908770
	3345.06	2903680
	3345.19	2914310
	3345.33	2930520
	3345.46	2914450
	3345.59	2843800
	3345.73	2772590
	3345.86	2711950
	3345.99	2695630
	3346.13	2686070
	3346.26	2651510
	3346.39	2616330
	3346.53	2599290
	3346.66	2614930
	3346.79	2591170
	3346.93	2535790
	3347.06	2450120
	3347.19	2392110
	3347.33	2314340
	3347.46	2281370
	3347.59	2281110
	3347.73	2252060
	3347.86	2212160
	3348	2179320
	3348.13	2128100
	3348.26	2077270
	3348.4	2009910
	3348.53	1955630
	3348.66	1918060
	3348.8	1836680
	3348.93	1780790
	3349.06	1672980
	3349.2	1597460
	3349.33	1554230
	3349.46	1472390
	3349.6	1388080
	3349.73	1305820
	3349.86	1221260
	3350	1160350
	3350.13	1125600
	3350.26	1070170
	3350.4	977224
	3350.53	876286
	3350.66	791103
	3350.8	722460
	3350.93	631420
	3351.06	537325
	3351.2	417854
	3351.33	338815
	3351.46	283715
	3351.6	202439
	3351.73	120563
	3351.86	25469.1
	3352	-27677.9
	3352.13	-54878.9
	3352.26	-127553
	3352.4	-228421
	3352.53	-311298
	3352.67	-399733
	3352.8	-436291
	3352.93	-465124
	3353.07	-511745
	3353.2	-568130
	3353.33	-666602
	3353.47	-738667
	3353.6	-782976
	3353.73	-844062
	3353.87	-879233
	3354	-950550
	3354.13	-1057210
	3354.27	-1121780
	3354.4	-1210700
	3354.53	-1257320
	3354.67	-1232320
	3354.8	-1265180
	3354.93	-1325320
	3355.07	-1408980
	3355.2	-1467870
	3355.33	-1548440
	3355.47	-1584620
	3355.6	-1600590
	3355.73	-1640910
	3355.87	-1657130
	3356	-1637160
	3356.13	-1620460
	3356.27	-1624510
	3356.4	-1618680
	3356.53	-1630180
	3356.67	-1682930
	3356.8	-1719240
	3356.93	-1751930
	3357.07	-1745780
	3357.2	-1779040
	3357.33	-1800540
	3357.47	-1821040
	3357.6	-1830100
	3357.74	-1840290
	3357.87	-1849020
	3358	-1873930
	3358.14	-1888190
	3358.27	-1865300
	3358.4	-1857190
	3358.54	-1856790
	3358.67	-1866120
	3358.8	-1841800
	3358.94	-1808820
	3359.07	-1773460
	3359.2	-1778030
	3359.34	-1761840
	3359.47	-1766690
	3359.6	-1778470
	3359.74	-1804300
	3359.87	-1800990
	3360	-1779830
	3360.14	-1755950
	3360.27	-1727080
	3360.4	-1728780
	3360.54	-1707630
	3360.67	-1671570
	3360.8	-1627490
	3360.94	-1626790
	3361.07	-1645620
	3361.2	-1608900
	3361.34	-1591690
	3361.47	-1555990
	3361.6	-1532390
	3361.74	-1521890
	3361.87	-1514190
	3362	-1473500
	3362.14	-1442850
	3362.27	-1416910
	3362.41	-1419190
	3362.54	-1430400
	3362.67	-1435640
	3362.81	-1442790
	3362.94	-1389870
	3363.07	-1350910
	3363.21	-1325710
	3363.34	-1340650
	3363.47	-1356820
	3363.61	-1342010
	3363.74	-1313290
	3363.87	-1290090
	3364.01	-1287770
	3364.14	-1279440
	3364.27	-1247850
	3364.41	-1247330
	3364.54	-1213880
	3364.67	-1150150
	3364.81	-1139090
	3364.94	-1145240
	3365.07	-1127250
	3365.21	-1149130
	3365.34	-1193080
	3365.47	-1154880
	3365.61	-1109880
	3365.74	-1068590
	3365.87	-1028430
	3366.01	-1055640
	3366.14	-1074310
	3366.27	-1050760
	3366.41	-1022060
	3366.54	-1001010
	3366.67	-994392
	3366.81	-949809
	3366.94	-882768
	3367.07	-868324
	3367.21	-893451
	3367.34	-892510
	3367.48	-891107
	3367.61	-871415
	3367.74	-863282
	3367.88	-858809
	3368.01	-838765
	3368.14	-828177
	3368.28	-798022
	3368.41	-788598
	3368.54	-758803
	3368.68	-746547
	3368.81	-776660
	3368.94	-786953
	3369.08	-776508
	3369.21	-761512
	3369.34	-753278
	3369.48	-681654
	3369.61	-675965
	3369.74	-664986
	3369.88	-652234
	3370.01	-652817
	3370.14	-643331
	3370.28	-609020
	3370.41	-609063
	3370.54	-617080
	3370.68	-592668
	3370.81	-600870
	3370.94	-611974
	3371.08	-590526
	3371.21	-571009
	3371.34	-565249
	3371.48	-567860
	3371.61	-580126
	3371.74	-602249
	3371.88	-609516
	3372.01	-584104
	3372.14	-578181
	3372.28	-545271
	3372.41	-504004
	3372.54	-530348
	3372.68	-540881
	3372.81	-469162
	3372.95	-440475
	3373.08	-450061
	3373.21	-447880
	3373.35	-463609
	3373.48	-491899
	3373.61	-519635
	3373.75	-506653
	3373.88	-472907
	3374.01	-447686
	3374.15	-447201
	3374.28	-478155
	3374.41	-491321
	3374.55	-484257
	3374.68	-463430
	3374.81	-448548
	3374.95	-454879
	3375.08	-447676
	3375.21	-448116
	3375.35	-429784
	3375.48	-401513
	3375.61	-402180
	3375.75	-409758
	3375.88	-421844
	3376.01	-446153
	3376.15	-450631
	3376.28	-459480
	3376.41	-471784
	3376.55	-447063
	3376.68	-396084
	3376.81	-365198
	3376.95	-380729
	3377.08	-396695
	3377.21	-396439
	3377.35	-356477
	3377.48	-346793
	3377.61	-341195
	3377.75	-338861
	3377.88	-345896
	3378.02	-342853
	3378.15	-326770
	3378.28	-344950
	3378.42	-358021
	3378.55	-356987
	3378.68	-362879
	3378.82	-368993
	3378.95	-366670
	3379.08	-346889
	3379.22	-313512
	3379.35	-305771
	3379.48	-345350
	3379.62	-358136
	3379.75	-367643
	3379.88	-374345
	3380.02	-385334
	3380.15	-348978
	3380.28	-315810
	3380.42	-311513
	3380.55	-309822
	3380.68	-329632
	3380.82	-332762
	3380.95	-349293
	3381.08	-341075
	3381.22	-342168
	3381.35	-335555
	3381.48	-353770
	3381.62	-356196
	3381.75	-309827
	3381.88	-296655
	3382.02	-299831
	3382.15	-285001
	3382.28	-244403
	3382.42	-274788
	3382.55	-292220
	3382.69	-301321
	3382.82	-306407
	3382.95	-278186
	3383.09	-275267
	3383.22	-299317
	3383.35	-315683
	3383.49	-356576
	3383.62	-326541
	3383.75	-283902
	3383.89	-300541
	3384.02	-321968
	3384.15	-293129
	3384.29	-261333
	3384.42	-281462
	3384.55	-310882
	3384.69	-298788
	3384.82	-290959
	3384.95	-288614
	3385.09	-309055
	3385.22	-283331
	3385.35	-277543
	3385.49	-273824
	3385.62	-254512
	3385.75	-230429
	3385.89	-224218
	3386.02	-220147
	3386.15	-207659
	3386.29	-219582
	3386.42	-242545
	3386.55	-246915
	3386.69	-209435
	3386.82	-192684
	3386.95	-174264
	3387.09	-194282
	3387.22	-205169
	3387.35	-231466
	3387.49	-220696
	3387.62	-179901
	3387.76	-169877
	3387.89	-167119
	3388.02	-160787
	3388.16	-185274
	3388.29	-212891
	3388.42	-188240
	3388.56	-177509
	3388.69	-170789
	3388.82	-165400
	3388.96	-148799
	3389.09	-153930
	3389.22	-168013
	3389.36	-215042
	3389.49	-231110
	3389.62	-220828
	3389.76	-175594
	3389.89	-164204
	3390.02	-173238
	3390.16	-150586
	3390.29	-128827
	3390.42	-146664
	3390.56	-145342
	3390.69	-124492
	3390.82	-127126
	3390.96	-163234
	3391.09	-151481
	3391.22	-132222
	3391.36	-114592
	3391.49	-101470
	3391.62	-108235
	3391.76	-116807
	3391.89	-118617
	3392.02	-132738
	3392.16	-121703
	3392.29	-110208
	3392.43	-88046.9
	3392.56	-69078.9
	3392.69	-49114.9
	3392.83	-59253.9
	3392.96	-73402.9
	3393.09	-93678.9
	3393.23	-128240
	3393.36	-137418
	3393.49	-115176
	3393.63	-135085
	3393.76	-133504
	3393.89	-123483
	3394.03	-123528
	3394.16	-95070.9
	3394.29	-67174.9
	3394.43	-33009.9
	3394.56	-55687.9
	3394.69	-72917.9
	3394.83	-97709.9
	3394.96	-90944.9
	3395.09	-63139.9
	3395.23	-56076.9
	3395.36	-50441.9
	3395.49	-56332.9
	3395.63	-35258.9
	3395.76	-76504.9
	3395.89	-106446
	3396.03	-113657
	3396.16	-103354
	3396.29	-109447
	3396.43	-106611
	3396.56	-98988.9
	3396.69	-105807
	3396.83	-77991.9
	3396.96	-74532.9
	3397.09	-49138.9
	3397.23	-56771.9
	3397.36	-67338.9
	3397.5	-30748.9
	3397.63	-29915.9
	3397.76	-50954.9
	3397.9	-29584.9
	3398.03	-23250.9
	3398.16	-33233.9
	3398.3	-26802.9
	3398.43	-26726.9
	3398.56	-53472.9
	3398.7	-94825.9
	3398.83	-99191.9
	3398.96	-67353.9
	3399.1	-43100.9
	3399.23	-70369.9
	3399.36	-80257.9
	3399.5	-55006.9
	3399.63	-48172.9
	3399.76	-53804.9
	3399.9	-97497.9
	3400.03	-133888
	3400.16	-125329
	3400.3	-64572.9
	3400.43	-58056.9
	3400.56	-76448.9
	3400.7	-82750.9
	3400.83	-81633.9
	3400.96	-84645.9
	3401.1	-98238.9
	3401.23	-100143
	3401.36	-120035
	3401.5	-125548
	3401.63	-97701.9
	3401.76	-38127.9
	3401.9	-46440.9
	3402.03	-63608.9
	3402.16	-94139.9
	3402.3	-111784
	3402.43	-126390
	3402.56	-89847.9
	3402.7	-77531.9
	3402.83	-103170
	3402.97	-74846.9
	3403.1	-62488.9
	3403.23	-89667.9
	3403.37	-96027.9
	3403.5	-89148.9
	3403.63	-69518.9
	3403.77	-57838.9
	3403.9	-83672.9
	3404.03	-92991.9
	3404.17	-101831
	3404.3	-114670
	3404.43	-101808
	3404.57	-83604.9
	3404.7	-76254.9
	3404.83	-99340.9
	3404.97	-99480.9
	3405.1	-74920.9
	3405.23	-63362.9
	3405.37	-56891.9
	3405.5	-74747.9
	3405.63	-97092.9
	3405.77	-78169.9
	3405.9	-55033.9
	3406.03	-78546.9
	3406.17	-87186.9
	3406.3	-70361.9
	3406.43	-59728.9
	3406.57	-64903.9
	3406.7	-75312.9
	3406.83	-62356.9
	3406.97	-77029.9
	3407.1	-87251.9
	3407.23	-72233.9
	3407.37	-82603.9
	3407.5	-85786.9
	3407.64	-88787.9
	3407.77	-75440.9
	3407.9	-67632.9
	3408.04	-66289.9
	3408.17	-86879.9
	3408.3	-101563
	3408.44	-77244.9
	3408.57	-51254.9
	3408.7	-39357.9
	3408.84	-61032.9
	3408.97	-68869.9
	3409.1	-72476.9
	3409.24	-71029.9
	3409.37	-49134.9
	3409.5	-45149.9
	3409.64	-53049.9
	3409.77	-33021.9
	3409.9	-35229.9
	3410.04	-54957.9
	3410.17	-87566.9
	3410.3	-88460.9
	3410.44	-51624.9
	3410.57	-65021.9
	3410.7	-85018.9
	3410.84	-92328.9
	3410.97	-106608
	3411.1	-110919
	3411.24	-83829.9
	3411.37	-60705.9
	3411.5	-33830.9
	3411.64	-24489.9
	3411.77	-81930.9
	3411.9	-123279
	3412.04	-144665
	3412.17	-127715
	3412.3	-132277
	3412.44	-118248
	3412.57	-95507.9
	3412.71	-79236.9
	3412.84	-72152.9
	3412.97	-44229.9
	3413.11	-41393.9
	3413.24	-91961.9
	3413.37	-111016
	3413.51	-121509
	3413.64	-133432
	3413.77	-115428
	3413.91	-81198.9
	3414.04	-66185.9
	3414.17	-59385.9
	3414.31	-42440.9
	3414.44	-44018.9
	3414.57	-75127.9
	3414.71	-96463.9
	3414.84	-70430.9
	3414.97	-82038.9
	3415.11	-92041.9
	3415.24	-98797.9
	3415.37	-110533
	3415.51	-112993
	3415.64	-72188.9
	3415.77	-73533.9
	3415.91	-123075
	3416.04	-163634
	3416.17	-155719
	3416.31	-131406
	3416.44	-120651
	3416.57	-129719
	3416.71	-105247
	3416.84	-69411.9
	3416.97	-53029.9
	3417.11	-60558.9
	3417.24	-73409.9
	3417.38	-35984.9
	3417.51	-24710.9
	3417.64	-32020.9
	3417.78	-80160.9
	3417.91	-102769
	3418.04	-97658.9
	3418.18	-113265
	3418.31	-147847
	3418.44	-128120
	3418.58	-92529.9
	3418.71	-58367.9
	3418.84	-54052.9
	3418.98	-50780.9
	3419.11	-55274.9
	3419.24	-70523.9
	3419.38	-89896.9
	3419.51	-76760.9
	3419.64	-83089.9
	3419.78	-90746.9
	3419.91	-78799.9
	3420.04	-88639.9
	3420.18	-110483
	3420.31	-106552
	3420.44	-102356
	3420.58	-98946.9
	3420.71	-75693.9
	3420.84	-95612.9
	3420.98	-76336.9
	3421.11	-94680.9
	3421.24	-93843.9
	3421.38	-95922.9
	3421.51	-77923.9
	3421.64	-57104.9
	3421.78	-57594.9
	3421.91	-45227.9
	3422.04	-67165.9
	3422.18	-118499
	3422.31	-106252
	3422.45	-96456.9
	3422.58	-107989
	3422.71	-91953.9
	3422.85	-78078.9
	3422.98	-71847.9
	3423.11	-128272
	3423.25	-163830
	3423.38	-102357
	3423.51	-99713.9
	3423.65	-77987.9
	3423.78	-60474.9
	3423.91	-49451.9
	3424.05	-53744.9
	3424.18	-73842.9
	3424.31	-88458.9
	3424.45	-87698.9
	3424.58	-76480.9
	3424.71	-68746.9
	3424.85	-63198.9
	3424.98	-17669.9
	3425.11	-41800.9
	3425.25	-76667.9
	3425.38	-62861.9
	3425.51	-50689.9
	3425.65	-71675.9
	3425.78	-115316
	3425.91	-119787
	3426.05	-60232.9
	3426.18	-61036.9
	3426.31	-71349.9
	3426.45	-54377.9
	3426.58	-57405.9
	3426.71	-87146.9
	3426.85	-106836
	3426.98	-147993
	3427.11	-144995
	3427.25	-62386.9
	3427.38	-66777.9
	3427.51	-93939.9
	3427.65	-61322.9
	3427.78	-29270.9
	3427.92	-63125.9
	3428.05	-97797.9
	3428.18	-85901.9
	3428.32	-71198.9
	3428.45	-38478.9
	3428.58	-29702.9
	3428.72	-38429.9
	3428.85	-74509.9
	3428.98	-93493.9
	3429.12	-126903
	3429.25	-137318
	3429.38	-135355
	3429.52	-136748
	3429.65	-151593
	3429.78	-154267
	3429.92	-129572
	3430.05	-118859
	3430.18	-129168
	3430.32	-100231
	3430.45	-51960.9
	3430.58	-66892.9
	3430.72	-88111.9
	3430.85	-118697
	3430.98	-116111
	3431.12	-108638
	3431.25	-94225.9
	3431.38	-83442.9
	3431.52	-58923.9
	3431.65	-84331.9
	3431.78	-99363.9
	3431.92	-88327.9
	3432.05	-104163
	3432.18	-95003.9
	3432.32	-84496.9
	3432.45	-91721.9
	3432.58	-92319.9
	3432.72	-69914.9
	3432.85	-70555.9
	3432.99	-110349
	3433.12	-115652
	3433.25	-132556
	3433.39	-114680
	3433.52	-105260
	3433.65	-86570.9
	3433.79	-56267.9
	3433.92	-52618.9
	3434.05	-26991.9
	3434.19	-3966.86
	3434.32	-39040.9
	3434.45	-102292
	3434.59	-96542.9
	3434.72	-113063
	3434.85	-110938
	3434.99	-79135.9
	3435.12	-67533.9
	3435.25	-88143.9
	3435.39	-111071
	3435.52	-124248
	3435.65	-128622
	3435.79	-121807
	3435.92	-113881
	3436.05	-83623.9
	3436.19	-65267.9
	3436.32	-72347.9
	3436.45	-112688
	3436.59	-126251
	3436.72	-142851
	3436.85	-134482
	3436.99	-113717
	3437.12	-99963.9
	3437.25	-76749.9
	3437.39	-76829.9
	3437.52	-122554
	3437.66	-118760
	3437.79	-132605
	3437.92	-124992
	3438.06	-122048
	3438.19	-143664
	3438.32	-130109
	3438.46	-111668
	3438.59	-100426
	3438.72	-70478.9
	3438.86	-65782.9
	3438.99	-62081.9
	3439.12	-88597.9
	3439.26	-109621
	3439.39	-99393.9
	3439.52	-103721
	3439.66	-74497.9
	3439.79	-60130.9
	3439.92	-65673.9
	3440.06	-89053.9
	3440.19	-123823
	3440.32	-110794
	3440.46	-103142
	3440.59	-87848.9
	3440.72	-53896.9
	3440.86	-48729.9
	3440.99	-61284.9
	3441.12	-58178.9
	3441.26	-70780.9
	3441.39	-88109.9
	3441.52	-126725
	3441.66	-123147
	3441.79	-106268
	3441.92	-84272.9
	3442.06	-81563.9
	3442.19	-66575.9
	3442.32	-84619.9
	3442.46	-62133.9
	3442.59	-13232.9
	3442.73	-43613.9
	3442.86	-90426.9
	3442.99	-123899
	3443.13	-143859
	3443.26	-117517
	3443.39	-89811.9
	3443.53	-72315.9
	3443.66	-74291.9
	3443.79	-67823.9
	3443.93	-73960.9
	3444.06	-71043.9
	3444.19	-69184.9
	3444.33	-61400.9
	3444.46	-88951.9
	3444.59	-110756
	3444.73	-126883
	3444.86	-141451
	3444.99	-129821
	3445.13	-101101
	3445.26	-72524.9
	3445.39	-81491.9
	3445.53	-34768.9
	3445.66	-7411.86
	3445.79	-27260.9
	3445.93	-69254.9
	3446.06	-69227.9
	3446.19	-54572.9
	3446.33	-42463.9
	3446.46	-26085.9
	3446.59	-42268.9
	3446.73	-39645.9
	3446.86	-49952.9
	3446.99	-95928.9
	3447.13	-99660.9
	3447.26	-71195.9
	3447.4	-61029.9
	3447.53	-85299.9
	3447.66	-91893.9
	3447.8	-92457.9
	3447.93	-83688.9
	3448.06	-79983.9
	3448.2	-88119.9
	3448.33	-88788.9
	3448.46	-60794.9
	3448.6	-59894.9
	3448.73	-123792
	3448.86	-147670
	3449	-123077
	3449.13	-82400.9
	3449.26	-109535
	3449.4	-119962
	3449.53	-90743.9
	3449.66	-84806.9
	3449.8	-71591.9
	3449.93	-75688.9
	3450.06	-95071.9
	3450.2	-111991
	3450.33	-88194.9
	3450.46	-91881.9
	3450.6	-78810.9
	3450.73	-78893.9
	3450.86	-94896.9
	3451	-82267.9
	3451.13	-53079.9
	3451.26	-69514.9
	3451.4	-75240.9
	3451.53	-13705.9
	3451.66	-20007.9
	3451.8	-41294.9
	3451.93	-69754.9
	3452.06	-51426.9
	3452.2	-14289.9
	3452.33	-50782.9
	3452.47	-109094
	3452.6	-165506
	3452.73	-154868
	3452.87	-96726.9
	3453	-69221.9
	3453.13	-54210.9
	3453.27	-96454.9
	3453.4	-101401
	3453.53	-75511.9
	3453.67	-78895.9
	3453.8	-85228.9
	3453.93	-91763.9
	3454.07	-78102.9
	3454.2	-78744.9
	3454.33	-70034.9
	3454.47	-58625.9
	3454.6	-51129.9
	3454.73	-59974.9
	3454.87	-92406.9
	3455	-109275

## Sheet: Fig. 5e
Figure 5e
	Magnetic Field (Gauss)	Simulation of DMPO-CCR	Simulation of DMPO-OH	Overall Simulation	FabX-decanoyl-ACP	decanoyl-ACP	FabX
	3295	4.50681e-14	-2.38748e-13	-1.9368e-13	325.911	86.0981	332.176
	3295.2	-8.80236e-15	-1.07437e-12	-1.08317e-12	-102.451	62.3124	-21.1385
	3295.4	2.34842e-13	-5.14227e-13	-2.79385e-13	47.1931	-192.588	-486.639
	3295.6	4.05613e-13	2.73721e-13	6.79333e-13	-750.195	-64.0876	-279.71
	3295.8	3.54207e-13	-9.4581e-13	-5.91603e-13	-93.9881	42.4266	25.0757
	3296	5.39584e-14	9.69197e-13	1.02316e-12	225.237	472.884	317.876
	3296.2	1.34309e-13	7.51599e-13	8.85908e-13	1048.04	37.7124	307.233
	3296.4	4.5804e-14	2.93844e-13	3.39648e-13	463.298	437.927	-393.639
	3296.6	-1.1267e-13	5.67636e-13	4.54966e-13	-156.759	412.57	176.676
	3296.8	-6.31724e-14	3.71704e-13	3.08532e-13	31.6713	-645.859	-532.824
	3297	-1.35204e-13	2.20383e-13	8.51786e-14	-218.746	-207.959	112.119
	3297.2	-9.01361e-14	6.24418e-13	5.34282e-13	-41.1664	-235.459	-37.4385
	3297.4	-1.97173e-14	-7.34609e-14	-9.31782e-14	40.789	-297.273	394.59
	3297.6	-8.18883e-14	-4.24843e-13	-5.06731e-13	-75.0234	-420.245	-373.339
	3297.8	2.57029e-14	-5.34031e-14	-2.77002e-14	10.0094	398.898	304.961
	3298	-9.27548e-14	-1.60383e-13	-2.53138e-13	726.313	-187.331	-157.767
	3298.2	-2.17414e-14	-1.79602e-12	-1.81776e-12	362.233	-83.8591	132.79
	3298.41	-6.19686e-14	-1.16712e-12	-1.22909e-12	497.664	129.884	-125.924
	3298.61	-2.31062e-15	-1.14538e-12	-1.14769e-12	54.7576	341.412	-519.967
	3298.81	-3.09843e-14	-1.10191e-13	-1.41176e-13	-871.361	301.841	395.79
	3299.01	-2.52722e-14	3.04928e-14	5.22057e-15	-171.511	-242.216	136.547
	3299.21	-1.18304e-13	2.90277e-13	1.71973e-13	-60.676	-51.7876	-341.396
	3299.41	-5.35183e-14	7.34609e-14	1.99426e-14	-49.7046	-50.0734	281.49
	3299.61	-3.94346e-14	4.77496e-13	4.38062e-13	196.667	394.527	-51.7671
	3299.81	-6.96283e-14	3.60473e-13	2.90845e-13	100.821	686.041	-72.7528
	3300.01	-8.99649e-14	9.77615e-14	7.79657e-15	-343.071	676.155	141.376
	3300.21	1.95412e-14	3.67305e-14	5.62717e-14	506.751	40.7266	68.89
	3300.41	-3.39441e-14	9.6342e-13	9.29476e-13	-472.003	480.398	423.519
	3300.61	3.33599e-14	-3.57003e-13	-3.23643e-13	-182.299	705.384	115.89
	3300.81	-2.50691e-13	6.97879e-13	4.47188e-13	963.484	492.627	571.476
	3301.01	8.49367e-14	2.32527e-13	3.17464e-13	-194.477	602.212	60.2472
	3301.21	1.89031e-14	1.17538e-12	1.19428e-12	677.871	732.855	22.29
	3301.41	-7.32356e-14	-1.46922e-13	-2.20157e-13	663.253	-106.373	15.7186
	3301.61	1.1267e-13	-4.86679e-13	-3.74009e-13	-505.804	206.155	618.819
	3301.81	-7.32356e-14	-4.07192e-13	-4.80427e-13	62.2512	452.312	156.319
	3302.01	2.68912e-14	0	2.68912e-14	245.212	429.37	-166.496
	3302.21	3.79258e-14	-8.12696e-13	-7.7477e-13	-75.3315	-240.745	275.861
	3302.41	1.48057e-13	-5.9301e-13	-4.44953e-13	262.073	650.698	307.019
	3302.61	-1.69005e-14	-7.12999e-13	-7.29899e-13	388.13	336.112	114.919
	3302.81	1.08666e-13	-3.35354e-15	1.05313e-13	832.818	391.555	199.047
	3303.01	-5.2352e-14	-3.21392e-13	-3.73744e-13	434.459	-323.145	103.004
	3303.21	6.82623e-14	-1.66947e-13	-9.86847e-14	-662.635	109.198	70.3043
	3303.41	-9.01361e-14	1.66435e-14	-7.34926e-14	-156.998	198.469	-45.71
	3303.61	4.50681e-14	0	4.50681e-14	238.441	79.2409	260.033
	3303.81	-1.01403e-13	4.40766e-13	3.39363e-13	17.9502	643.612	541.504
	3304.01	2.8986e-14	3.67305e-13	3.96291e-13	187.535	133.612	46.49
	3304.21	-9.01361e-14	9.36799e-13	8.46663e-13	31.2915	386.198	450.119
	3304.41	3.65948e-14	1.69706e-13	2.06301e-13	906.227	464.898	-22.8957
	3304.61	2.16373e-14	4.75018e-13	4.96655e-13	-118.961	26.0981	421.676
	3304.82	-1.18304e-13	-2.57113e-13	-3.75417e-13	270.008	-148.559	212.39
	3305.02	4.50681e-14	-2.02018e-13	-1.5695e-13	335.034	-108.516	-475.996
	3305.22	1.06803e-13	-3.46391e-13	-2.39588e-13	-25.3658	134.855	-151.324
	3305.42	-8.79086e-14	5.33113e-15	-8.25775e-14	-106.753	65.0123	563.004
	3305.62	-1.64019e-13	2.95259e-13	1.3124e-13	6.32504	180.469	510.59
	3305.82	-1.18304e-13	-4.13714e-13	-5.32018e-13	665.781	431.912	176.29
	3306.02	-5.63351e-14	-1.69681e-13	-2.26016e-13	89.1906	186.298	350.361
	3306.22	-1.35204e-13	1.73104e-13	3.78998e-14	635.789	463.67	757.09
	3306.42	-2.36607e-13	4.11584e-13	1.74977e-13	507.436	155.912	-39.4243
	3306.62	-1.35204e-13	8.26436e-13	6.91231e-13	182.454	393.998	64.1615
	3306.82	-5.07016e-14	-3.54679e-13	-4.0538e-13	335.873	-481.131	-11.7528
	3307.02	-5.91447e-14	7.36451e-13	6.77306e-13	518.1	-108.216	313.561
	3307.22	-5.03495e-14	-3.67305e-14	-8.70799e-14	-395.362	127.184	-959.267
	3307.42	-8.3249e-14	2.20383e-13	1.37134e-13	-41.7552	683.555	-317.039
	3307.62	3.94346e-14	-5.17814e-13	-4.78379e-13	288.564	-15.5305	-245.681
	3307.82	1.14431e-13	-2.93844e-13	-1.79413e-13	309.418	-58.7876	506.176
	3308.02	9.01361e-14	2.93703e-13	3.83839e-13	-595.893	447.527	574.961
	3308.22	4.50681e-14	-8.95305e-14	-4.44625e-14	-305.446	22.2266	273.576
	3308.42	-1.1267e-13	2.93844e-13	1.81174e-13	-400.364	548.069	462.361
	3308.62	-1.01403e-13	-3.44348e-14	-1.35838e-13	399.566	655.712	-419.896
	3308.82	-1.69005e-13	3.9413e-13	2.25125e-13	0.54152	632.384	36.5043
	3309.02	9.01361e-14	-2.20383e-13	-1.30247e-13	-212.997	146.684	381.547
	3309.22	-7.04188e-15	0	-7.04188e-15	-100.907	195.784	-113.01
	3309.42	1.28305e-13	-3.77398e-13	-2.49093e-13	20.9745	177.541	197.19
	3309.62	9.53733e-14	-5.09011e-13	-4.13638e-13	-95.8818	28.9838	233.533
	3309.82	1.80272e-13	-3.67305e-13	-1.87032e-13	1018.25	488.669	47.7615
	3310.02	1.35908e-13	-4.04035e-13	-2.68127e-13	290.34	-234.773	10.2472
	3310.22	9.12402e-14	1.46922e-13	2.38162e-13	-373.358	-85.9448	-427.153
	3310.42	2.55326e-13	5.79613e-13	8.34939e-13	-377.716	-25.1162	59.59
	3310.62	-1.94443e-16	-3.67305e-14	-3.69249e-14	179.17	-11.5448	-34.2528
	3310.82	2.12543e-14	1.24884e-12	1.27009e-12	-485.69	179.984	-414.753
	3311.02	2.05856e-13	1.48543e-12	1.69129e-12	-61.4107	-68.1305	189.276
	3311.22	-2.2534e-14	7.34609e-13	7.12075e-13	29.0034	510.227	482.319
	3311.43	2.47874e-13	7.34609e-14	3.21335e-13	385.449	-82.0448	364.49
	3311.63	1.39429e-13	-1.10191e-13	2.92379e-14	192.437	437.712	593.561
	3311.83	-2.49686e-14	-7.46088e-13	-7.71056e-13	463.078	-141.159	310.333
	3312.03	-3.38891e-14	0	-3.38891e-14	-640.798	-685.573	-382.024
	3312.23	-1.80272e-13	-4.36249e-13	-6.16522e-13	-211.055	-180.516	349.933
	3312.43	-3.3801e-14	-3.10739e-13	-3.44541e-13	-539.134	-382.573	357.49
	3312.63	-2.36607e-13	-1.10191e-13	-3.46799e-13	-93.4029	-157.345	348.433
	3312.83	-9.01361e-14	7.04407e-13	6.14271e-13	160.432	162.784	-510.81
	3313.03	-4.58232e-14	-1.19477e-12	-1.24059e-12	-50.4014	-635.973	223.976
	3313.23	7.25314e-14	2.93844e-13	3.66375e-13	372.91	-305.688	320.261
	3313.43	1.4592e-14	0	1.4592e-14	254.59	345.684	73.9043
	3313.63	-2.36316e-14	-4.44277e-13	-4.67909e-13	313.692	377.298	290.033
	3313.83	9.01361e-14	1.66184e-13	2.5632e-13	-171.421	-688.545	536.19
	3314.03	1.80272e-13	-3.58122e-13	-1.7785e-13	328.236	-94.9305	-118.839
	3314.23	2.29948e-13	-2.72766e-13	-4.28185e-14	-371.473	-386.488	225.204
	3314.43	4.50681e-14	1.96709e-13	2.41777e-13	-16.2252	81.0695	-419.067
	3314.63	1.01403e-13	-1.46922e-13	-4.55187e-14	-109.36	-712.516	-694.567
	3314.83	-2.2534e-14	-3.30574e-13	-3.53108e-13	-442.642	-231.531	-78.9814
	3315.03	-1.83089e-14	-7.89705e-13	-8.08014e-13	61.5765	266.512	-163.567
	3315.23	-1.46471e-13	2.93844e-13	1.47373e-13	185.309	-175.873	57.9329
	3315.43	-1.80272e-13	-2.81469e-13	-4.61741e-13	550.191	314.227	-331.324
	3315.63	-4.50681e-14	7.89705e-13	7.44637e-13	10.5829	-49.0305	28.0043
	3315.83	-6.14569e-14	3.91177e-13	3.2972e-13	-88.905	21.1552	-290.724
	3316.03	1.17247e-13	1.46922e-13	2.64169e-13	-382.575	-373.202	113.804
	3316.23	-6.49944e-14	0	-6.49944e-14	207.611	-116.902	330.69
	3316.43	-7.88691e-14	-3.0977e-13	-3.88639e-13	147.481	-259.473	-237.653
	3316.63	7.55022e-14	-1.10191e-13	-3.46892e-14	-625.255	603.384	-92.4528
	3316.83	1.80272e-13	7.75859e-14	2.57858e-13	-617.041	302.998	424.933
	3317.03	1.729e-13	-4.77496e-13	-3.04596e-13	119.239	-60.9591	338.004
	3317.23	-4.50681e-14	-3.48939e-13	-3.94008e-13	-341.099	-373.545	-471.581
	3317.43	2.2534e-14	-7.7837e-14	-5.5303e-14	181.182	-1075.02	-437.867
	3317.63	-1.83089e-14	-2.20383e-13	-2.38692e-13	213.4	11.3124	-149.181
	3317.84	-1.71822e-13	-1.10191e-13	-2.82013e-13	789.281	-537.245	-558.367
	3318.04	-1.1267e-13	5.18818e-13	4.06148e-13	32.2537	436.998	627.533
	3318.24	-1.31661e-13	-7.34609e-14	-2.05122e-13	-246.373	158.669	-200.253
	3318.44	-2.53508e-13	1.03614e-12	7.82627e-13	-378.658	-60.1876	-248.61
	3318.64	-1.81241e-13	1.2024e-12	1.02116e-12	297.986	276.427	-194.024
	3318.84	-1.56066e-13	4.40766e-13	2.847e-13	-390.817	-79.0305	106.09
	3319.04	9.02499e-16	1.35903e-12	1.35993e-12	-100.509	222.727	-120.767
	3319.24	2.20083e-14	-7.34609e-14	-5.14526e-14	96.003	-122.831	283.661
	3319.44	1.69005e-14	-7.34609e-14	-5.65604e-14	-500.546	477.569	-351.881
	3319.64	5.52217e-14	-9.54992e-13	-8.99771e-13	-169.65	-792.045	558.761
	3319.84	7.11525e-14	-5.85392e-13	-5.14239e-13	-527.002	-610.573	-554.91
	3320.04	6.19686e-14	-6.48324e-13	-5.86355e-13	564.335	-4.21622	-56.4385
	3320.24	1.80272e-13	-8.17253e-13	-6.36981e-13	-210.287	-235.345	-79.3243
	3320.44	1.5679e-13	-9.95682e-13	-8.38892e-13	167.682	-331.259	-8.38141
	3320.64	1.40288e-14	-5.96938e-13	-5.82909e-13	-373.707	376.498	-134.439
	3320.84	3.26743e-13	-6.61148e-13	-3.34405e-13	-698.056	-393.83	63.3043
	3321.04	4.50681e-14	-4.44209e-13	-3.99141e-13	144.73	-245.702	-245.881
	3321.24	-5.35293e-15	1.17538e-12	1.17002e-12	-18.7177	-0.07336	-577.196
	3321.44	5.63351e-14	7.34609e-14	1.29796e-13	273.073	102.298	115.176
	3321.64	6.40492e-16	-4.49948e-13	-4.49308e-13	-113.4	-415.359	-442.324
	3321.84	-1.07412e-13	5.52503e-13	4.45091e-13	-201.347	-628.845	258.461
	3322.04	-2.50427e-13	-4.04035e-13	-6.54462e-13	402.425	-118.402	-366.096
	3322.24	-9.01982e-14	2.29238e-13	1.3904e-13	-445.183	-822.459	-234.096
	3322.44	-6.47853e-14	-2.57113e-13	-3.21899e-13	-527.387	269.698	390.376
	3322.64	-1.35204e-13	1.46922e-13	1.17177e-14	111.218	-419.016	-83.61
	3322.84	-4.69307e-14	2.93844e-13	2.46913e-13	-104.73	77.4695	201.019
	3323.04	-4.50681e-14	-2.93844e-13	-3.38912e-13	167.29	-232.045	-379.524
	3323.24	-9.01361e-14	5.14101e-13	4.23965e-13	110.702	366.112	319.419
	3323.44	2.53508e-14	-1.56209e-13	-1.30858e-13	145.728	23.2409	144.547
	3323.64	6.05602e-14	-1.66435e-14	4.39167e-14	612.904	85.3123	507.176
	3323.84	0	-8.98943e-13	-8.98943e-13	141.344	76.9695	377.633
	3324.04	-4.79469e-14	-1.02845e-12	-1.0764e-12	1229.02	510.912	239.876
	3324.24	-2.35826e-13	-2.85285e-13	-5.2111e-13	269.192	149.084	124.961
	3324.45	-1.27106e-13	-2.15644e-13	-3.4275e-13	-99.0883	171.412	157.561
	3324.65	-1.11944e-13	-1.62797e-13	-2.74741e-13	-352.733	421.741	271.29
	3324.85	-2.36607e-13	-3.76487e-13	-6.13095e-13	110.389	-205.073	154.319
	3325.05	-3.94346e-14	2.89539e-13	2.50105e-13	-272.648	-93.1162	-52.3243
	3325.25	-1.57738e-13	3.94853e-13	2.37114e-13	-878.606	-153.245	-219.496
	3325.45	-8.45026e-14	4.68944e-13	3.84442e-13	837.812	9.75521	-417.024
	3325.65	7.18272e-14	8.26436e-13	8.98263e-13	-25.3633	448.912	-512.367
	3325.85	4.50681e-14	8.81531e-13	9.26599e-13	-179.95	-20.3877	65.9329
	3326.05	4.82381e-14	1.94701e-13	2.42939e-13	-42.1842	323.112	-99.5386
	3326.25	1.345e-13	0	1.345e-13	-518.162	183.541	178.219
	3326.45	-2.61453e-14	3.24149e-13	2.98004e-13	78.3297	-326.531	-63.1386
	3326.65	9.29529e-14	6.60001e-14	1.58953e-13	495.997	168.427	-443.467
	3326.85	5.41388e-14	5.80801e-13	6.34939e-13	-259.075	669.655	-740.467
	3327.05	1.96573e-13	-4.36374e-13	-2.39801e-13	23.9445	257.555	-564.624
	3327.25	4.95363e-13	4.77496e-13	9.72859e-13	813.418	519.384	-124.081
	3327.45	6.5574e-12	-4.40766e-13	6.11664e-12	813.084	196.527	-375.939
	3327.65	7.4863e-11	-2.72718e-13	7.45903e-11	-434.522	2.35521	158.719
	3327.85	7.81869e-10	-3.14198e-13	7.81555e-10	346.736	293.027	-234.667
	3328.05	7.46976e-09	-7.47236e-13	7.46901e-09	279.323	-76.8734	218.733
	3328.25	6.51135e-08	-1.01009e-12	6.51125e-08	-62.6304	163.898	-476.71
	3328.45	5.17801e-07	-3.90112e-13	5.178e-07	-171.291	69.3123	205.747
	3328.65	3.75601e-06	2.22248e-13	3.75601e-06	633.755	471.498	-544.139
	3328.85	2.48477e-05	-9.30034e-13	2.48477e-05	-0.63109	411.955	504.99
	3329.05	0.000149884	-3.87966e-13	0.000149884	80.0344	123.241	311.49
	3329.25	0.0008242	2.20383e-13	0.0008242	418.636	-86.7448	-174.096
	3329.45	0.00413	-9.36476e-14	0.00413	-13.2149	-461.702	-67.9814
	3329.65	0.01886	-2.93844e-13	0.01886	134.439	-179.459	-17.7243
	3329.85	0.07842	-8.63166e-13	0.07842	-155.023	-391.202	2.61859
	3330.05	0.29685	4.59131e-15	0.29685	193.36	72.4266	493.847
	3330.25	1.02234	-2.68592e-13	1.02234	-505.727	-403.102	346.776
	3330.45	3.20133	6.81688e-13	3.20133	426.87	-569.831	622.576
	3330.65	9.10719	4.19776e-14	9.10719	85.8429	17.6409	365.233
	3330.86	23.5129	1.42665e-13	23.5129	383.707	-73.7734	667.076
	3331.06	55.0198	-4.09185e-13	55.0198	619.71	7.85521	120.076
	3331.26	116.483	-6.61148e-13	116.483	377.299	494.898	92.0614
	3331.46	222.589	-6.94585e-14	222.589	58.7213	-577.916	-301.224
	3331.66	382.65	4.40766e-13	382.65	670.505	-137.702	197.347
	3331.86	588.898	-3.14506e-13	588.898	444.428	470.569	836.89
	3332.06	805.263	1.43503e-12	805.263	1073.8	698.069	123.061
	3332.26	966.054	1.97914e-11	966.054	859.94	827.555	810.219
	3332.46	992.959	2.42463e-10	992.959	1083.84	517.755	1566.3
	3332.66	829.093	2.79677e-09	829.093	1310.38	-229.902	976.104
	3332.86	474.494	2.91492e-08	474.494	2009.42	245.427	771.861
	3333.06	-4.95417e-14	2.75172e-07	2.75172e-07	387.238	-155.302	324.876
	3333.26	-474.494	2.35235e-06	-474.494	-986.205	212.455	-303.381
	3333.46	-829.093	1.82064e-05	-829.093	-1332.79	-248.959	-679.11
	3333.66	-992.959	0.000127552	-992.959	-1351.34	-565.245	-311.01
	3333.86	-966.054	0.000808698	-966.053	-1373.23	-223.173	-578.853
	3334.06	-805.263	0.00464	-805.258	-770.129	-617.245	-330.039
	3334.26	-588.898	0.02407	-588.874	-316.989	136.398	-182.924
	3334.46	-382.65	0.11288	-382.538	-896.177	428.341	-172.01
	3334.66	-222.589	0.47849	-222.111	-372.92	35.7838	-7.02426
	3334.86	-116.483	1.83191	-114.651	456.77	-12.6019	-73.91
	3335.06	-55.0198	6.33055	-48.6893	120.072	177.327	88.7614
	3335.26	-23.5129	19.7299	-3.78301	67.0265	367.555	53.2043
	3335.46	-9.10719	55.3996	46.2924	427.865	381.441	147.961
	3335.66	-3.20133	139.962	136.76	-213.543	-6.77336	-85.8671
	3335.86	-1.02234	317.592	316.57	44.5782	-265.63	114.561
	3336.06	-0.29685	645.745	645.448	-107.479	175.784	-320.424
	3336.26	-0.07842	1172.56	1172.49	1124.78	-184.973	115.104
	3336.46	-0.01886	1892.26	1892.25	1347.36	16.9552	493.604
	3336.66	-0.00413	2693.5	2693.49	2089.74	-521.802	24.7043
	3336.86	-0.0008242	3339.24	3339.24	3681.34	462.498	212.09
	3337.06	-0.000149884	3521.06	3521.06	5051.26	539.998	1452.6
	3337.26	-2.48477e-05	2994.13	2994.13	4518.27	604.627	494.347
	3337.47	-3.75601e-06	1732.43	1732.43	3438.31	341.441	-59.6814
	3337.67	-5.17801e-07	4.53105e-13	-5.17801e-07	811.597	174.269	31.0615
	3337.87	-6.51139e-08	-1732.43	-1732.43	-827.936	-33.5876	238.547
	3338.07	-7.47021e-09	-2994.13	-2994.13	-3267.49	-721.031	-114.039
	3338.27	-7.81948e-10	-3521.06	-3521.06	-4177.25	207.884	-404.11
	3338.47	-7.48185e-11	-3339.24	-3339.24	-5066.73	-285.531	-195.681
	3338.67	-6.41287e-12	-2693.5	-2693.5	-2496.47	343.427	165.047
	3338.87	-4.36597e-13	-1892.26	-1892.26	-1401.97	-398.13	-494.353
	3339.07	3.09843e-14	-1172.56	-1172.56	-1044.69	-340.902	269.576
	3339.27	1.03516e-13	-645.745	-645.745	-36.0416	213.755	-696.696
	3339.47	1.0422e-13	-317.592	-317.592	-507.555	112.184	177.219
	3339.67	1.06722e-13	-139.962	-139.962	-157.996	-175.716	-686.496
	3339.87	-1.10335e-13	-55.3996	-55.3996	-613.145	334.398	-336.253
	3340.07	-9.01361e-14	-19.7299	-19.7299	-172.198	394.298	387.619
	3340.27	1.69005e-14	-6.33055	-6.33055	-21.6068	167.769	135.019
	3340.47	4.31485e-14	-1.83191	-1.83191	-55.6496	237.369	217.219
	3340.67	-7.81649e-14	-0.47849	-0.47849	-17.7145	-6.21622	72.3186
	3340.87	-3.45933e-14	-0.11288	-0.11288	-89.8768	-162.202	98.2757
	3341.07	-1.73622e-13	-0.02407	-0.02407	-345.459	114.527	428.319
	3341.27	-5.66943e-14	-0.00464	-0.00464	28.6763	-319.316	-807.081
	3341.47	1.97173e-13	-0.000808698	-0.000808698	-136.26	117.584	-423.253
	3341.67	1.06698e-13	-0.000127552	-0.000127552	148.57	162.441	-281.981
	3341.87	1.0598e-13	-1.82064e-05	-1.82064e-05	-392.928	-70.1305	-630.896
	3342.07	7.3341e-14	-2.35234e-06	-2.35234e-06	868.48	5.19807	666.49
	3342.27	6.76021e-14	-2.75171e-07	-2.75171e-07	217.045	-367.102	332.204
	3342.47	1.91531e-13	-2.91472e-08	-2.9147e-08	-93.7424	38.0695	-195.11
	3342.67	1.03617e-13	-2.79571e-09	-2.79561e-09	509.296	-131.088	-96.4528
	3342.87	6.6515e-13	-2.42707e-10	-2.42042e-10	-359.671	-114.245	-34.8243
	3343.07	6.61582e-12	-1.96967e-11	-1.30809e-11	-239.09	144.298	289.161
	3343.27	7.46537e-11	-2.35075e-12	7.23029e-11	-221.516	-327.973	259.933
	3343.47	7.81817e-10	-9.54992e-13	7.80862e-10	-301.395	81.0409	372.261
	3343.67	7.4698e-09	-1.3223e-12	7.46848e-09	818.187	-340.416	313.476
	3343.88	6.51134e-08	-8.81531e-13	6.51125e-08	-6.14643	678.369	-382.753
	3344.08	5.17801e-07	-1.89215e-13	5.17801e-07	-45.5444	-513.659	-431.524
	3344.28	3.75601e-06	-3.02011e-13	3.75601e-06	-74.4856	190.169	-480.71
	3344.48	2.48477e-05	-1.40035e-13	2.48477e-05	-742.966	243.855	-280.139
	3344.68	0.000149884	-4.66902e-13	0.000149884	-23.7595	194.512	293.69
	3344.88	0.0008242	4.2479e-13	0.0008242	610.819	121.512	-83.31
	3345.08	0.00413	-1.63677e-14	0.00413	-267.487	-179.859	-694.224
	3345.28	0.01886	2.4951e-13	0.01886	87.0864	-253.202	577.304
	3345.48	0.07842	-5.50957e-14	0.07842	257.927	-651.031	502.533
	3345.68	0.29685	2.93844e-13	0.29685	-294.604	-164.331	464.419
	3345.88	1.02234	-5.05082e-13	1.02234	-106.368	551.355	-72.3671
	3346.08	3.20133	-2.41453e-14	3.20133	-495.214	-233.302	-470.467
	3346.28	9.10719	-1.61475e-13	9.10719	429.239	282.741	-791.339
	3346.48	23.5129	4.71153e-13	23.5129	-512.107	499.255	57.1472
	3346.68	55.0198	-4.26992e-13	55.0198	297.335	-34.3591	-440.424
	3346.88	116.483	3.06534e-12	116.483	956.991	207.384	446.233
	3347.08	222.589	3.81926e-11	222.589	598.02	266.312	357.376
	3347.28	382.65	4.85332e-10	382.65	256.084	81.2409	554.461
	3347.48	588.898	5.59218e-09	588.898	493.229	39.7409	264.519
	3347.68	805.263	5.82952e-08	805.263	1299.85	80.9981	1102.43
	3347.88	966.054	5.50342e-07	966.054	1667.51	-110.63	1544.93
	3348.08	992.959	4.70469e-06	992.959	1248.34	758.627	1428.15
	3348.28	829.093	3.64129e-05	829.093	1206.51	425.912	842.704
	3348.48	474.494	0.000255104	474.495	473.574	773.127	503.39
	3348.68	-8.75834e-14	0.00162	0.00162	888.094	400.041	-382.51
	3348.88	-474.494	0.00928	-474.485	-792.544	399.698	-309.896
	3349.08	-829.093	0.04813	-829.045	-1159.81	-112.602	-559.853
	3349.28	-992.959	0.22576	-992.733	-1447.13	-441.33	-838.781
	3349.48	-966.054	0.95697	-965.097	-832.191	12.2124	-861.553
	3349.68	-805.263	3.66382	-801.599	-1015.54	-577.988	-1317.65
	3349.88	-588.898	12.6611	-576.237	-231.92	323.984	-239.924
	3350.08	-382.65	39.4598	-343.191	-542.478	-284.945	-553.181
	3350.29	-222.589	110.799	-111.79	-146.754	154.627	-174.681
	3350.49	-116.483	279.923	163.44	350.858	-180.216	-263.524
	3350.69	-55.0198	635.185	580.165	635.965	-71.7591	109.904
	3350.89	-23.5129	1291.49	1267.98	464.354	259.541	832.047
	3351.09	-9.10716	2345.13	2336.02	2247.01	314.441	605.261
	3351.29	-3.20118	3784.53	3781.33	3702.29	271.227	554.433
	3351.49	-1.02151	5387	5385.98	6155.44	724.341	-352.853
	3351.69	-0.29271	6678.47	6678.18	6741.23	765.312	458.361
	3351.89	-0.05956	7042.12	7042.06	7187.01	1402.1	333.147
	3352.09	0.05956	5988.27	5988.33	4744.91	527.584	718.847
	3352.29	0.29271	3464.85	3465.15	2530.67	234.57	247.59
	3352.49	1.02151	-1.43241e-13	1.02151	-1356.78	22.8981	-730.196
	3352.69	3.20118	-3464.85	-3461.65	-4905.81	-796.359	-772.01
	3352.89	9.10716	-5988.27	-5979.16	-7630.33	-1091.52	-713.01
	3353.09	23.5129	-7042.12	-7018.61	-7462.41	-528.788	-460.639
	3353.29	55.0198	-6678.47	-6623.45	-6892.07	-786.359	-239.296
	3353.49	116.483	-5387	-5270.51	-4785.93	-617.016	169.99
	3353.69	222.589	-3784.53	-3561.94	-2767.21	-159.616	59.2329
	3353.89	382.65	-2345.13	-1962.48	-248.909	-253.131	31.8043
	3354.09	588.898	-1291.49	-702.592	660.048	-521.673	434.019
	3354.29	805.263	-635.185	170.078	1209.55	-49.5019	841.19
	3354.49	966.054	-279.923	686.131	1385.5	576.141	547.276
	3354.69	992.959	-110.799	882.16	1312.97	-201.688	643.404
	3354.89	829.093	-39.4598	789.633	1384.36	-43.9162	105.533
	3355.09	474.494	-12.6611	461.833	391.493	26.4552	694.39
	3355.29	-4.57723e-14	-3.66382	-3.66382	-68.069	-367.845	874.833
	3355.49	-474.494	-0.95697	-475.451	-278.196	30.1409	-368.053
	3355.69	-829.093	-0.22576	-829.319	-468.545	-496.245	416.476
	3355.89	-992.959	-0.04813	-993.007	-1197.32	-650.659	-515.839
	3356.09	-966.054	-0.00928	-966.063	-942.255	-326.145	-1027.55
	3356.29	-805.263	-0.00162	-805.264	-1431.2	-246.745	-782.91
	3356.49	-588.898	-0.000255104	-588.898	-1816.38	-47.1734	-785.181
	3356.69	-382.65	-3.64129e-05	-382.651	-1085.15	-17.1162	-297.396
	3356.9	-222.589	-4.70469e-06	-222.589	-591.011	128.041	-608.181
	3357.1	-116.483	-5.50343e-07	-116.483	-1168.57	-726.931	-20.2957
	3357.3	-55.0198	-5.8296e-08	-55.0198	32.5312	97.7552	-359.539
	3357.5	-23.5129	-5.59298e-09	-23.5129	-207.557	-376.745	101.419
	3357.7	-9.10719	-4.85747e-10	-9.10719	-526.64	-442.173	-47.4814
	3357.9	-3.20133	-3.83466e-11	-3.20133	126.163	-95.6019	103.576
	3358.1	-1.02234	-3.34247e-12	-1.02234	-59.4642	480.898	-206.367
	3358.3	-0.29685	-2.93844e-13	-0.29685	111.627	-40.9162	-214.281
	3358.5	-0.07842	-5.46581e-13	-0.07842	484.918	521.369	289.19
	3358.7	-0.01886	2.57237e-13	-0.01886	5.95593	-7.64479	592.119
	3358.9	-0.00413	6.60497e-13	-0.00413	17.6214	185.898	267.89
	3359.1	-0.0008242	1.3223e-12	-0.0008242	1019.58	364.641	283.919
	3359.3	-0.000149884	-2.93844e-13	-0.000149884	-455.72	-142.159	163.433
	3359.5	-2.48403e-05	-4.224e-13	-2.48403e-05	-128.499	-50.7162	361.076
	3359.7	-3.6909e-06	6.25566e-14	-3.6909e-06	244.946	69.3552	150.161
	3359.9	-1.07389e-13	7.34609e-14	-3.39278e-14	-186.627	243.769	-175.524
	3360.1	3.6909e-06	-3.67305e-14	3.6909e-06	165.831	179.627	-98.1385
	3360.3	2.48403e-05	-2.93844e-13	2.48403e-05	523.476	330.012	-175.539
	3360.5	0.000149884	-5.13004e-13	0.000149884	154.986	548.727	49.69
	3360.7	0.0008242	-2.93844e-13	0.0008242	-514.658	-31.5448	-658.324
	3360.9	0.00413	0	0.00413	-369.088	-212.316	-397.396
	3361.1	0.01886	-2.50998e-13	0.01886	-43.7859	203.912	-357.21
	3361.3	0.07842	7.89598e-13	0.07842	-410.747	123.869	-164.367
	3361.5	0.29685	1.44256e-13	0.29685	-121.777	83.7695	141.976
	3361.7	1.02234	4.19252e-12	1.02234	291.469	97.9981	22.9329
	3361.9	3.20133	3.95434e-11	3.20133	427.909	387.041	-302.139
	3362.1	9.10719	4.86018e-10	9.10719	-553.013	463.384	-309.381
	3362.3	23.5129	5.59288e-09	23.5129	13.584	310.655	-90.11
	3362.5	55.0198	5.82965e-08	55.0198	562.37	-369.802	-129.439
	3362.7	116.483	5.50342e-07	116.483	72.2056	-87.3591	562.961
	3362.9	222.589	4.70469e-06	222.589	43.2305	55.9124	541.076
	3363.1	382.65	3.64129e-05	382.651	1357.53	409.827	682.89
	3363.31	588.898	0.000255104	588.898	1559.85	-19.5305	80.49
	3363.51	805.263	0.00162	805.264	1218.44	-223.545	1198.03
	3363.71	966.054	0.00928	966.063	1368.39	-493.859	94.7614
	3363.91	992.959	0.04813	993.007	969.663	483.198	222.676
	3364.11	829.093	0.22576	829.319	1459.41	476.855	208.133
	3364.31	474.494	0.95697	475.451	192.141	145.084	134.49
	3364.51	0	3.66382	3.66382	41.0665	361.441	242.047
	3364.71	-474.494	12.6611	-461.833	-303.896	-439.273	-798.353
	3364.91	-829.093	39.4598	-789.633	-34.3575	-344.702	217.461
	3365.11	-992.959	110.799	-882.16	70.7772	-447.659	-106.081
	3365.31	-966.054	279.923	-686.131	-61.9514	-96.5305	-910.267
	3365.51	-805.263	635.185	-170.078	-486.43	-275.245	-399.081
	3365.71	-588.898	1291.49	702.592	-368.937	218.141	-509.267
	3365.91	-382.65	2345.13	1962.48	1298.46	-191.816	-601.61
	3366.11	-222.589	3784.53	3561.94	2286.32	113.641	-520.181
	3366.31	-116.483	5387	5270.51	4319.53	465.67	131.461
	3366.51	-55.0198	6678.47	6623.45	6076.84	347.598	381.304
	3366.71	-23.5129	7042.12	7018.61	6044.46	973.27	524.147
	3366.91	-9.10716	5988.27	5979.16	5465.86	813.827	749.033
	3367.11	-3.20118	3464.85	3461.65	4028.56	155.227	300.104
	3367.31	-1.02151	-4.40766e-13	-1.02151	103.454	246.769	49.6329
	3367.51	-0.29271	-3464.85	-3465.15	-3932.41	-736.888	-378.81
	3367.71	-0.05956	-5988.27	-5988.33	-6427.6	-706.745	-290.781
	3367.91	0.05956	-7042.12	-7042.06	-7010.92	-822.631	-387.781
	3368.11	0.29271	-6678.47	-6678.18	-6498.43	-1108.86	-210.624
	3368.31	1.02151	-5387	-5385.98	-5154.95	-1307.32	-396.653
	3368.51	3.20118	-3784.53	-3781.33	-3297.63	-506.745	-390.853
	3368.71	9.10716	-2345.13	-2336.02	-1843.87	356.67	-320.853
	3368.91	23.5129	-1291.49	-1267.98	-1326.47	-47.1305	-867.367
	3369.11	55.0198	-635.185	-580.165	-475.472	-464.473	-146.01
	3369.31	116.483	-279.923	-163.44	-312.496	-55.3448	-2.00998
	3369.51	222.589	-110.799	111.79	-343.566	87.0838	109.79
	3369.71	382.65	-39.4598	343.191	355.908	-353.33	-210.953
	3369.92	588.898	-12.6611	576.237	1022.56	-302.159	370.876
	3370.12	805.263	-3.66382	801.599	1126.19	-188.688	1170.69
	3370.32	966.054	-0.95697	965.097	1417.23	172.598	549.561
	3370.52	992.959	-0.22576	992.733	1080.38	-19.2305	499.747
	3370.72	829.093	-0.04813	829.045	1131.72	-395.502	453.461
	3370.92	474.494	-0.00928	474.485	835.262	327.441	677.147
	3371.12	5.21099e-14	-0.00162	-0.00162	118.377	474.498	616.819
	3371.32	-474.494	-0.000255104	-474.495	77.8707	567.312	-251.224
	3371.52	-829.093	-3.64129e-05	-829.093	-1365.02	-242.259	-678.01
	3371.72	-992.959	-4.70469e-06	-992.959	-1292.72	-117.445	-878.081
	3371.92	-966.054	-5.50342e-07	-966.054	-1842.52	-439.616	-1426.04
	3372.12	-805.263	-5.82956e-08	-805.263	-696.526	-131.045	-466.91
	3372.32	-588.898	-5.59199e-09	-588.898	-297.709	-316.688	-426.396
	3372.52	-382.65	-4.84839e-10	-382.65	-633.518	-131.459	-382.481
	3372.72	-222.589	-3.80344e-11	-222.589	-119.541	51.4552	128.476
	3372.92	-116.483	-3.0119e-12	-116.483	-489.28	125.712	-444.481
	3373.12	-55.0198	5.74085e-13	-55.0198	232.115	-13.5734	-84.4671
	3373.32	-23.5129	-2.78348e-13	-23.5129	-585.02	-369.116	-781.01
	3373.52	-9.10719	3.38854e-13	-9.10719	908.711	373.884	-788.996
	3373.72	-3.20133	3.00587e-13	-3.20133	-254.815	202.812	-41.01
	3373.92	-1.02234	2.00583e-13	-1.02234	338.671	413.741	84.4186
	3374.12	-0.29685	6.71995e-14	-0.29685	-175.232	-197.945	-370.01
	3374.32	-0.07842	-3.30574e-13	-0.07842	413.532	-250.673	-346.724
	3374.52	-0.01886	-2.7652e-13	-0.01886	-130.737	31.2266	-293.296
	3374.72	-0.00413	-3.21392e-13	-0.00413	-69.9735	-193.945	564.419
	3374.92	-0.0008242	5.45322e-14	-0.0008242	-136.922	-399.645	260.919
	3375.12	-0.000149884	-3.19867e-13	-0.000149884	120.501	-357.659	-177.196
	3375.32	-2.48477e-05	-6.37044e-14	-2.48477e-05	-387.998	-535.245	-667.21
	3375.52	-3.75601e-06	3.39757e-13	-3.75601e-06	-41.6628	7.52664	-666.639
	3375.72	-5.17801e-07	-4.06271e-14	-5.17801e-07	-136.607	-157.531	-134.996
	3375.92	-6.51138e-08	8.81531e-13	-6.51129e-08	-130.401	-197.016	-589.453
	3376.12	-7.47004e-09	6.79514e-13	-7.46936e-09	234.175	-186.559	-149.881
	3376.33	-7.81751e-10	5.96009e-13	-7.81155e-10	121.55	-489.359	172.29
	3376.53	-7.45344e-11	2.75479e-12	-7.17796e-11	-431.722	-273.088	-36.6957
	3376.73	-6.41657e-12	1.95773e-11	1.31608e-11	347.83	297.941	-110.124
	3376.93	-3.74628e-13	2.43009e-10	2.42634e-10	-581.418	447.455	261.961
	3377.13	-8.45026e-14	2.79651e-09	2.79642e-09	-354.633	-376.788	-536.281
	3377.33	-4.50681e-14	2.91478e-08	2.91477e-08	-532.888	-775.316	-402.981
	3377.53	1.69005e-14	2.75171e-07	2.75172e-07	-413.725	-156.745	389.319
	3377.73	-1.70458e-13	2.35234e-06	2.35234e-06	-308.899	-507.131	-172.553
	3377.93	-9.01361e-14	1.82064e-05	1.82064e-05	-598.873	13.3409	478.504
	3378.13	-1.62229e-13	0.000127552	0.000127552	-113.658	-272.545	407.033
	3378.33	-2.14601e-13	0.000808698	0.000808698	47.9163	336.055	70.49
	3378.53	-6.38167e-14	0.00464	0.00464	-329.02	169.441	-330.239
	3378.73	1.21941e-13	0.02407	0.02407	-131.866	-14.8162	-117.11
	3378.93	4.45697e-14	0.11288	0.11288	-494.145	608.941	336.39
	3379.13	2.36607e-13	0.47849	0.47849	-395.343	487.298	239.361
	3379.33	3.66178e-14	1.83191	1.83191	-1179.33	-79.2591	-210.496
	3379.53	2.06085e-13	6.33055	6.33055	278.758	-187.702	-255.096
	3379.73	1.23937e-13	19.7299	19.7299	5.26693	-124.302	555.333
	3379.93	3.06663e-13	55.3996	55.3996	524.341	-160.716	20.09
	3380.13	2.39512e-13	139.962	139.962	145.222	54.0838	-324.639
	3380.33	8.5206e-14	317.592	317.592	599.524	184.869	92.7329
	3380.53	1.92276e-13	645.745	645.745	909.392	102.669	365.547
	3380.73	2.14073e-13	1172.56	1172.56	925.673	-274.43	-88.91
	3380.93	1.71822e-13	1892.26	1892.26	884.26	285.998	118.047
	3381.13	6.21391e-13	2693.5	2693.5	3301.55	559.369	656.49
	3381.33	6.46436e-12	3339.24	3339.24	3394.33	939.612	505.019
	3381.53	7.46665e-11	3521.06	3521.06	2893.73	500.655	506.061
	3381.73	7.81627e-10	2994.13	2994.13	1776.58	918.155	306.49
	3381.93	7.47005e-09	1732.43	1732.43	296.445	-92.5734	143.519
	3382.13	6.51135e-08	-7.5586e-13	6.51128e-08	-1491.42	430.884	-238.539
	3382.33	5.17801e-07	-1732.43	-1732.43	-3091.34	-255.259	43.2329
	3382.53	3.75601e-06	-2994.13	-2994.13	-3932.39	-210.773	-418.467
	3382.74	2.48477e-05	-3521.06	-3521.06	-3487.25	-749.545	-140.31
	3382.94	0.000149884	-3339.24	-3339.24	-2449.49	-448.088	-43.5528
	3383.14	0.0008242	-2693.5	-2693.5	-2233.1	-85.1305	602.661
	3383.34	0.00413	-1892.26	-1892.26	-889.59	-508.173	236.547
	3383.54	0.01886	-1172.56	-1172.55	-997.058	-86.7876	-294.91
	3383.74	0.07842	-645.745	-645.666	220.533	71.7124	439.576
	3383.94	0.29685	-317.592	-317.296	-297.46	-256.473	-10.1814
	3384.14	1.02234	-139.962	-138.939	66.1496	412.427	-361.367
	3384.34	3.20133	-55.3996	-52.1983	-494.462	281.355	272.319
	3384.54	9.10719	-19.7299	-10.6227	114.922	-262.973	157.147
	3384.74	23.5129	-6.33055	17.1824	939.586	-7.73051	-499.61
	3384.94	55.0198	-1.83191	53.1879	286.901	84.6409	-202.667
	3385.14	116.483	-0.47849	116.004	81.8236	-130.573	-138.239
	3385.34	222.589	-0.11288	222.477	-131.483	3.58378	-153.567
	3385.54	382.65	-0.02407	382.626	625.954	7.02664	326.39
	3385.74	588.898	-0.00464	588.893	231.533	373.927	1071.89
	3385.94	805.263	-0.000808698	805.262	492.962	123.441	690.047
	3386.14	966.054	-0.000127552	966.054	1110.4	241.198	885.261
	3386.34	992.959	-1.82064e-05	992.959	286.075	56.0838	919.319
	3386.54	829.093	-2.35234e-06	829.093	682.997	274.184	898.89
	3386.74	474.494	-2.75171e-07	474.494	177.177	-340.33	-141.439
	3386.94	8.56029e-14	-2.91481e-08	-2.9148e-08	-471.1	93.2409	-246.624
	3387.14	-474.494	-2.79646e-09	-474.494	-966.99	347.184	-86.81
	3387.34	-829.093	-2.42434e-10	-829.093	-512.295	-224.745	-626.824
	3387.54	-992.959	-1.90368e-11	-992.959	-640.8	-183.388	-328.381
	3387.74	-966.054	-9.73357e-13	-966.054	-907.784	221.541	-231.081
	3387.94	-805.263	-2.75479e-14	-805.263	-1776.62	-219.931	-493.896
	3388.14	-588.898	0	-588.898	-272.484	180.498	-673.981
	3388.34	-382.65	3.86411e-13	-382.65	-673.604	-90.8019	22.99
	3388.54	-222.589	8.92265e-13	-222.589	-105.328	32.1838	332.133
	3388.74	-116.483	7.43895e-13	-116.483	-385.938	-202.959	-99.8957
	3388.94	-55.0198	4.53432e-13	-55.0198	-387.889	476.012	-393.181
	3389.14	-23.5129	4.40766e-13	-23.5129	-174.977	371.198	-384.067
	3389.35	-9.10719	-6.52993e-13	-9.10719	95.8311	-93.1877	-655.167
	3389.55	-3.20133	4.21109e-14	-3.20133	15.2295	-253.245	44.3472
	3389.75	-1.02234	-1.32e-13	-1.02234	1011.97	257.498	429.033
	3389.95	-0.29685	-6.8195e-13	-0.29685	-90.4952	-298.602	-210.267
	3390.15	-0.07842	-4.86679e-13	-0.07842	28.1667	-902.759	-16.1528
	3390.35	-0.01886	-3.28769e-13	-0.01886	19.0362	-75.4305	-105.281
	3390.55	-0.00413	-6.97879e-13	-0.00413	58.8974	279.87	-440.996
	3390.75	-0.0008242	-3.58152e-13	-0.0008242	-697.372	199.112	435.861
	3390.95	-0.000149884	2.56629e-13	-0.000149884	309.486	235.084	-73.91
	3391.15	-2.48477e-05	-2.06135e-14	-2.48477e-05	-278.068	58.4838	-82.1671
	3391.35	-3.75601e-06	2.16581e-13	-3.75601e-06	295.735	-152.088	-297.853
	3391.55	-5.17801e-07	-1.83529e-14	-5.17801e-07	-443.487	137.441	769.876
	3391.75	-6.51135e-08	-4.30725e-13	-6.51139e-08	-175.726	-413.488	234.219
	3391.95	-7.46986e-09	2.90724e-13	-7.46956e-09	422.135	-605.659	-290.91
	3392.15	-7.81857e-10	-3.72886e-13	-7.8223e-10	515.991	356.455	-291.324
	3392.35	-7.45764e-11	-1.72945e-13	-7.47493e-11	-102.115	-249.202	298.99
	3392.55	-6.32491e-12	-9.47562e-14	-6.41966e-12	-246.767	320.269	-349.381
	3392.75	-5.52084e-13	-2.93844e-13	-8.45928e-13	-761.274	-305.673	-255.524
	3392.95	-6.76021e-14	2.92875e-14	-3.83146e-14	132.055	-293.102	231.719
	3393.15	4.50681e-14	9.54992e-13	1.00006e-12	192.952	55.5695	367.061
	3393.35	-1.61259e-13	8.99897e-13	7.38637e-13	300.063	-85.1591	61.6329
	3393.55	-2.2534e-14	4.40766e-13	4.18232e-13	-135.794	-351.588	368.976
	3393.75	-5.91518e-14	7.34609e-14	1.43091e-14	-20.9043	-225.545	606.19
	3393.95	5.23841e-14	-4.72282e-13	-4.19898e-13	225.716	504.769	195.033
	3394.15	4.50681e-14	-1.46922e-13	-1.01854e-13	974.206	926.727	-461.239
	3394.35	-9.01361e-14	-3.14715e-14	-1.21608e-13	546.759	186.127	-407.681
	3394.55	1.69005e-14	-3.78783e-13	-3.61882e-13	-292.087	-31.2019	-482.11
	3394.75	-1.87974e-13	-4.81451e-13	-6.69425e-13	-401.854	0.25521	-253.996
	3394.95	6.44553e-14	7.80523e-14	1.42508e-13	-117.505	11.3552	-29.21
	3395.15	-5.63351e-15	-7.32541e-13	-7.38175e-13	313.862	-415.416	-614.481
	3395.35	3.23927e-14	4.40766e-13	4.73158e-13	-68.0131	7.78378	-168.41
	3395.55	1.0604e-13	3.10785e-13	4.16825e-13	61.8917	177.998	138.033
	3395.76	2.04677e-13	3.39757e-13	5.44434e-13	69.1924	-155.273	548.376
	3395.96	1.46471e-13	-1.46922e-13	-4.50681e-16	230.687	-778.373	397.476
	3396.16	6.19686e-14	6.42783e-14	1.26247e-13	-419.059	-479.788	123.276
	3396.36	1.38008e-13	4.47193e-14	1.82727e-13	-30.6618	-121.716	99.2472
	3396.56	-4.50681e-14	-3.92162e-13	-4.3723e-13	768.774	311.298	99.3615
	3396.76	7.9219e-14	4.86064e-13	5.65283e-13	95.82	-626.688	156.919
	3396.96	-2.2534e-14	-2.93844e-13	-3.16378e-13	452.559	194.198	263.647
	3397.16	-1.1267e-13	4.75774e-13	3.63104e-13	-94.5373	-181.416	-579.724
	3397.36	-1.1267e-13	1.3223e-12	1.20963e-12	368.056	445.67	157.476
	3397.56	-1.4295e-13	-6.30902e-14	-2.0604e-13	383.327	-324.245	377.719
	3397.76	-1.1267e-13	2.93844e-13	1.81174e-13	168.607	178.755	127.976
	3397.96	-2.11598e-14	-1.21382e-12	-1.23498e-12	369.736	298.084	293.69
	3398.16	-1.43603e-13	1.18652e-13	-2.49509e-14	-192.931	-59.8305	-193.31
	3398.36	-8.02775e-14	-3.8567e-13	-4.65947e-13	817.712	565.398	241.59
	3398.56	1.2605e-13	-1.46922e-13	-2.08721e-14	176.699	-9.28765	202.476
	3398.76	7.4507e-14	2.78801e-14	1.02387e-13	194.289	316.484	97.2757
	3398.96	-2.2534e-14	-8.81531e-13	-9.04065e-13	18.4709	-1.78765	731.276
	3399.16	9.01361e-14	4.24696e-13	5.14832e-13	21.6371	-841.545	351.333
	3399.36	5.21099e-14	1.46922e-13	1.99032e-13	-96.5102	10.5123	180.876
	3399.56	-1.5633e-13	1.46922e-13	-9.40796e-15	6.34715	217.427	-147.624
	3399.76	6.33961e-14	4.15034e-13	4.78431e-13	-100.379	120.769	-442.824
	3399.96	-3.13929e-14	-3.67305e-14	-6.81234e-14	416.892	-108.388	438.147
	3400.16	-5.63351e-14	7.34609e-13	6.78274e-13	-371.201	-50.3877	503.276
	3400.36	-1.60863e-14	2.17511e-13	2.01425e-13	195.887	-113.202	-37.9957
	3400.56	7.29715e-14	-7.34609e-14	-4.89411e-16	0.62461	-273.231	-214.796
	3400.76	-3.66178e-14	-8.82177e-13	-9.18795e-13	-495.399	-590.816	-540.181
	3400.96	-2.6055e-14	-1.65287e-13	-1.91342e-13	220.881	-216.873	-9.63855
	3401.16	-3.83656e-14	-3.30574e-13	-3.6894e-13	-894.148	-314.573	-48.0528
	3401.36	-1.23937e-13	3.48939e-13	2.25002e-13	-116.945	-16.9591	-386.41
	3401.56	2.06939e-13	3.30574e-13	5.37514e-13	-763.848	503.598	41.7043
	3401.76	2.81199e-15	2.93573e-13	2.96385e-13	-257.083	385.269	419.561
	3401.96	2.29291e-15	5.87688e-13	5.8998e-13	-272.183	-116.145	-206.596
	3402.16	1.97173e-13	4.93155e-14	2.46488e-13	-107.445	-79.4734	277.176
	3402.37	1.24341e-13	-9.69734e-14	2.73679e-14	-162.628	-671.002	-275.424
	3402.57	1.33021e-13	4.40766e-13	5.73787e-13	202.111	-256.102	140.79
	3402.77	9.26008e-14	-2.93844e-13	-2.01243e-13	-338.773	-243.059	-77.7243
	3402.97	0	-1.83652e-13	-1.83652e-13	-169.512	65.7838	-14.2528
	3403.17	6.6407e-14	6.61148e-13	7.27555e-13	-85.6561	-31.2734	-268.796
	3403.37	1.80272e-13	-2.33955e-13	-5.36824e-14	-26.4453	-181.788	-595.21
	3403.57	-5.91518e-14	1.85753e-13	1.26601e-13	300.544	420.312	-605.267
	3403.77	-3.91705e-15	9.3585e-14	8.96679e-14	813.933	-83.5019	124.447
	3403.97	-1.49222e-13	-4.72905e-13	-6.22127e-13	59.6885	-263.616	412.933
	3404.17	-9.07677e-14	-5.8041e-13	-6.71178e-13	716.985	489.241	257.561
	3404.37	-1.68596e-13	8.04525e-13	6.35929e-13	131.871	161.027	-226.296
	3404.57	1.49288e-13	1.53916e-13	3.03204e-13	269.366	50.6695	363.304
	3404.77	-5.45306e-14	-7.34609e-14	-1.27992e-13	491.01	-502.502	107.419
	3404.97	-1.41683e-13	5.98358e-13	4.56675e-13	40.5226	-202.002	-563.839
	3405.17	7.87649e-14	-2.99209e-13	-2.20445e-13	1000.02	-145.345	-1082.75
	3405.37	1.69005e-14	-8.44801e-13	-8.279e-13	44.4452	-48.3734	488.661
	3405.57	3.3801e-14	2.57113e-13	2.90914e-13	711.818	-428.602	-136.11
	3405.77	1.46471e-13	2.75479e-13	4.2195e-13	409.183	38.8695	-45.5528
	3405.97	2.91375e-14	-1.57831e-13	-1.28694e-13	-422.326	-262.088	-567.181
	3406.17	-1.1267e-14	2.80224e-13	2.68957e-13	282.235	-69.5162	201.933
	3406.37	-4.50681e-14	1.0456e-13	5.94918e-14	-602.479	-179.516	-74.41
	3406.57	-1.1267e-13	-7.16244e-13	-8.28914e-13	-494.728	-303.088	96.4757
	3406.77	-9.01361e-14	1.86684e-13	9.65476e-14	-129.172	207.398	-38.4528
	3406.97	-4.18302e-14	-6.25785e-13	-6.67615e-13	-218.136	564.912	360.704
	3407.17	1.97735e-13	-8.81531e-13	-6.83796e-13	-990.319	240.198	-376.167
	3407.37	0	-1.09273e-12	-1.09273e-12	-875.649	-145.845	-571.624
	3407.57	-2.81831e-14	-9.03451e-13	-9.31634e-13	477.866	-387.073	-708.067
	3407.77	-7.08618e-14	-5.54401e-13	-6.25262e-13	-355.07	-459.802	-28.41
	3407.97	-1.18304e-13	2.59409e-13	1.41105e-13	279.321	-53.8019	-5.96712
	3408.17	1.10809e-13	2.08139e-13	3.18948e-13	-134.694	-327.045	-444.624
	3408.37	0	6.01926e-13	6.01926e-13	-241.025	-127.916	-415.453
	3408.57	-9.01361e-14	2.20383e-13	1.30247e-13	-158.316	-89.9162	-28.9385
	3408.78	-4.50681e-14	3.50661e-13	3.05593e-13	-481.678	291.941	-153.453
	3408.98	-8.81503e-14	2.46389e-14	-6.35114e-14	-324.156	-491.345	-184.653
	3409.18	6.76021e-14	5.87688e-13	6.5529e-13	-160.288	253.97	-5.40998
	3409.38	5.63351e-14	-1.12487e-13	-5.6152e-14	589.085	335.784	47.7615
	3409.58	-8.39595e-14	-1.29472e-13	-2.13431e-13	116.7	-251.773	-348.939
	3409.78	1.4119e-13	2.75479e-13	4.16668e-13	-580.676	-177.245	69.7186
	3409.98	9.48069e-14	0	9.48069e-14	282.222	-366.016	354.39
	3410.18	-7.96434e-14	2.22987e-13	1.43344e-13	407.652	380.741	-75.7814
	3410.38	1.28834e-13	-1.83652e-13	-5.48188e-14	-452.614	-264.016	-335.881
	3410.58	5.63351e-14	2.20383e-13	2.76718e-13	-820.932	262.884	616.504
	3410.78	6.19686e-14	1.90592e-13	2.52561e-13	-985.481	81.5409	566.233
	3410.98	-4.23694e-14	-2.93844e-13	-3.36213e-13	36.0476	-347.016	250.119
	3411.18	1.43478e-14	2.93844e-13	3.08192e-13	-1194.84	-673.545	-111.967
	3411.38	-1.95295e-14	-1.01124e-12	-1.03077e-12	-675.828	-169.173	-29.5814
	3411.58	4.50681e-14	-6.42419e-13	-5.97351e-13	652.361	-372.13	175.304
	3411.78	6.19686e-14	-6.86204e-13	-6.24235e-13	122.788	-626.802	-942.967
	3411.98	5.36944e-15	1.65287e-13	1.70657e-13	-153.34	-469.102	-341.781
	3412.18	0	3.51373e-13	3.51373e-13	265.904	-326.659	-106.753
	3412.38	1.69137e-13	-3.22373e-13	-1.53236e-13	269.099	-433.073	627.019
	3412.58	1.48518e-13	4.02011e-13	5.50528e-13	131.09	269.927	-238.753
	3412.78	1.1267e-14	1.21148e-13	1.32415e-13	-565.763	125.441	53.1186
	3412.98	3.74403e-16	2.20383e-13	2.20757e-13	435.728	-122.688	-46.2385
	3413.18	-9.5106e-14	4.28069e-13	3.32963e-13	537.034	-69.6162	-266.11
	3413.38	-5.63351e-14	-2.55392e-13	-3.11727e-13	415.743	-344.916	-386.267
	3413.58	-8.77658e-14	-9.43927e-14	-1.82158e-13	365.61	120.355	-554.139
	3413.78	4.50681e-14	3.29909e-13	3.74977e-13	-372.167	109.227	-543.896
	3413.98	1.28025e-13	2.93844e-13	4.21869e-13	53.3029	479.627	-112.21
	3414.18	-9.27407e-14	2.85185e-13	1.92444e-13	-567.938	-32.5162	-447.453
	3414.38	7.66254e-14	2.20383e-13	2.97008e-13	188.948	-538.145	-196.253
	3414.58	4.50681e-14	6.61148e-13	7.06217e-13	39.1339	173.341	3.81859
	3414.78	1.26754e-14	3.93218e-13	4.05894e-13	-80.3857	492.398	-532.681
	3414.98	2.42241e-13	-3.67305e-13	-1.25064e-13	-44.3494	124.998	-277.981
	3415.18	0	-2.112e-13	-2.112e-13	393.056	-72.5876	-616.939
	3415.39	-3.018e-14	-1.10191e-13	-1.40371e-13	263.032	-249.916	109.59
	3415.59	0	-1.10191e-12	-1.10191e-12	-439.398	-430.945	-44.7385
	3415.79	-1.35204e-13	-3.32769e-13	-4.67974e-13	-416.977	339.212	-95.5814
	3415.99	-2.59141e-13	-9.54992e-13	-1.21413e-12	-122.606	193.498	-133.267
	3416.19	-8.73194e-14	-3.6092e-13	-4.48239e-13	-398.832	-447.888	-529.981
	3416.39	5.54548e-15	5.87688e-13	5.93233e-13	118.405	-313.116	-190.824
	3416.59	-6.76021e-14	3.35166e-13	2.67563e-13	-530.215	161.127	-530.224
	3416.79	-1.11262e-13	7.07062e-13	5.958e-13	190.344	-121.245	-158.11
	3416.99	5.07016e-14	4.49948e-13	5.0065e-13	-93.3094	610.684	-361.081
	3417.19	8.19294e-14	5.56423e-13	6.38352e-13	-504.911	-390.788	-360.781
	3417.39	-9.31434e-14	2.85543e-13	1.92399e-13	-177.573	38.9266	-87.5671
	3417.59	-6.76021e-14	3.81007e-13	3.13405e-13	188.834	-51.7734	254.433
	3417.79	5.47947e-15	4.95659e-13	5.01138e-13	-583.576	-442.645	-449.853
	3417.99	-1.97173e-14	-9.52697e-14	-1.14987e-13	-326.68	-232.345	-329.624
	3418.19	-9.01361e-14	6.90992e-13	6.00856e-13	-13.7809	71.5838	-317.453
	3418.39	4.27678e-15	2.24454e-13	2.28731e-13	-174.042	124.355	387.933
	3418.59	1.69005e-14	7.69044e-14	9.38049e-14	87.0558	319.084	-275.981
	3418.79	-1.57738e-13	-8.81531e-13	-1.03927e-12	-793.752	5.26949	198.619
	3418.99	5.35183e-14	-5.11871e-13	-4.58352e-13	-83.7959	-214.916	-452.253
	3419.19	8.99721e-14	2.61511e-13	3.51483e-13	-82.5601	197.012	-317.196
	3419.39	5.07016e-14	-1.02845e-12	-9.77752e-13	-55.6817	-17.9162	662.561
	3419.59	-1.23571e-13	-1.36339e-13	-2.59909e-13	-13.114	82.8552	-109.51
	3419.79	1.76047e-15	-1.46922e-13	-1.45161e-13	-15.4196	-235.702	63.9329
	3419.99	-1.41542e-13	-1.57941e-12	-1.72095e-12	81.6788	220.284	4.34716
	3420.19	1.57738e-13	-7.85087e-13	-6.27349e-13	-361.177	-170.416	699.633
	3420.39	-1.07661e-14	-5.87688e-13	-5.98454e-13	-393.423	-85.1734	351.161
	3420.59	1.1267e-13	-2.38748e-13	-1.26078e-13	60.569	-47.8305	172.204
	3420.79	-8.12082e-14	-1.46922e-13	-2.2813e-13	-145.016	189.955	232.419
	3420.99	1.35204e-13	2.18805e-14	1.57085e-13	-742.177	-7.68765	928.019
	3421.19	1.97173e-13	6.79514e-13	8.76686e-13	-156.654	-453.93	769.447
	3421.39	-4.50681e-14	4.04035e-13	3.58967e-13	267.006	-364.988	-374.353
	3421.59	1.89836e-13	9.00867e-13	1.0907e-12	101.018	519.569	369.919
	3421.8	6.19686e-14	-6.3601e-13	-5.74041e-13	-244.695	-32.3877	-142.281
	3422	-1.73489e-13	-3.27705e-13	-5.01193e-13	-188.536	188.927	-485.753
	3422.2	5.35183e-14	-1.87066e-14	3.48118e-14	-105.28	-149.816	-313.896
	3422.4	0	-1.84015e-13	-1.84015e-13	516.232	67.2695	-465.624
	3422.6	-1.91539e-13	2.20383e-13	2.88436e-14	-104.865	7.86949	-612.239
	3422.8	-2.81675e-14	1.02845e-12	1.00029e-12	-202.168	-1045.63	-73.61
	3423	7.89636e-14	6.484e-13	7.27364e-13	546.187	-738.459	-519.381
	3423.2	-1.27414e-13	1.24884e-12	1.12142e-12	380.641	-283.959	76.1472
	3423.4	5.71448e-14	8.69774e-13	9.26919e-13	-522.95	-192.616	-61.4243
	3423.6	1.1267e-13	4.89114e-13	6.01784e-13	3.76727	-99.9448	207.59
	3423.8	-5.63351e-14	-3.67305e-13	-4.2364e-13	-108.029	-298.659	267.819
	3424	1.35638e-13	-4.23761e-14	9.32621e-14	112.406	-229.373	43.0329
	3424.2	-3.40553e-14	-8.86753e-13	-9.20808e-13	804.755	-37.8019	534.676
	3424.4	-4.38729e-14	-2.08154e-13	-2.52027e-13	165.406	636.698	16.4614
	3424.6	-7.47044e-14	2.39238e-14	-5.07805e-14	-202.154	-204.102	-58.2528
	3424.8	-6.33174e-14	-5.87688e-13	-6.51005e-13	13.8532	264.184	-645.539
	3425	2.81675e-14	2.39896e-13	2.68063e-13	-48.2088	567.769	-105.01
	--	--	--	--	--	--	--
	--	--	--	--	--	--	--
	--	--	--	--	--	--	--
	--	--	--	--	--	--	--
	--	--	--	--	--	--	--
	--	--	--	--	--	--	--
	--	--	--	--	--	--	--
	--	--	--	--	--	--	--
	--	--	--	--	--	--	--
	--	--	--	--	--	--	--
	--	--	--	--	--	--	--
	--	--	--	--	--	--	--
	--	--	--	--	--	--	--
	--	--	--	--	--	--	--
	--	--	--	--	--	--	--
	--	--	--	--	--	--	--
	--	--	--	--	--	--	--
	--	--	--	--	--	--	--
	--	--	--	--	--	--	--
	--	--	--	--	--	--	--
	--	--	--	--	--	--	--
	--	--	--	--	--	--	--
	--	--	--	--	--	--	--
	--	--	--	--	--	--	--
	--	--	--	--	--	--	--
	--	--	--	--	--	--	--
	--	--	--	--	--	--	--
	--	--	--	--	--	--	--
	--	--	--	--	--	--	--
	--	--	--	--	--	--	--
	--	--	--	--	--	--	--
	--	--	--	--	--	--	--
	--	--	--	--	--	--	--
	--	--	--	--	--	--	--
	--	--	--	--	--	--	--
	--	--	--	--	--	--	--
	--	--	--	--	--	--	--
	--	--	--	--	--	--	--
	--	--	--	--	--	--	--
	--	--	--	--	--	--	--
	--	--	--	--	--	--	--
	--	--	--	--	--	--	--
	--	--	--	--	--	--	--
	--	--	--	--	--	--	--
	--	--	--	--	--	--	--
	--	--	--	--	--	--	--
	--	--	--	--	--	--	--
	--	--	--	--	--	--	--
	--	--	--	--	--	--	--
	--	--	--	--	--	--	--
	--	--	--	--	--	--	--
	--	--	--	--	--	--	--
	--	--	--	--	--	--	--
	--	--	--	--	--	--	--
	--	--	--	--	--	--	--
	--	--	--	--	--	--	--
	--	--	--	--	--	--	--
	--	--	--	--	--	--	--
	--	--	--	--	--	--	--
	--	--	--	--	--	--	--
	--	--	--	--	--	--	--
	--	--	--	--	--	--	--
	--	--	--	--	--	--	--
	--	--	--	--	--	--	--
	--	--	--	--	--	--	--
	--	--	--	--	--	--	--
	--	--	--	--	--	--	--
	--	--	--	--	--	--	--
	--	--	--	--	--	--	--
	--	--	--	--	--	--	--
	--	--	--	--	--	--	--
	--	--	--	--	--	--	--
	--	--	--	--	--	--	--
	--	--	--	--	--	--	--
	--	--	--	--	--	--	--
	--	--	--	--	--	--	--
	--	--	--	--	--	--	--
	--	--	--	--	--	--	--
	--	--	--	--	--	--	--
	--	--	--	--	--	--	--
	--	--	--	--	--	--	--
	--	--	--	--	--	--	--
	--	--	--	--	--	--	--
	--	--	--	--	--	--	--
	--	--	--	--	--	--	--
	--	--	--	--	--	--	--
	--	--	--	--	--	--	--
	--	--	--	--	--	--	--
	--	--	--	--	--	--	--
	--	--	--	--	--	--	--
	--	--	--	--	--	--	--
	--	--	--	--	--	--	--
	--	--	--	--	--	--	--
	--	--	--	--	--	--	--
	--	--	--	--	--	--	--
	--	--	--	--	--	--	--
	--	--	--	--	--	--	--
	--	--	--	--	--	--	--
	--	--	--	--	--	--	--
	--	--	--	--	--	--	--
	--	--	--	--	--	--	--
	--	--	--	--	--	--	--
	--	--	--	--	--	--	--
	--	--	--	--	--	--	--
	--	--	--	--	--	--	--
	--	--	--	--	--	--	--
	--	--	--	--	--	--	--
	--	--	--	--	--	--	--
	--	--	--	--	--	--	--
	--	--	--	--	--	--	--
	--	--	--	--	--	--	--
	--	--	--	--	--	--	--
	--	--	--	--	--	--	--
	--	--	--	--	--	--	--
	--	--	--	--	--	--	--
	--	--	--	--	--	--	--
	--	--	--	--	--	--	--
	--	--	--	--	--	--	--
	--	--	--	--	--	--	--
	--	--	--	--	--	--	--
	--	--	--	--	--	--	--
	--	--	--	--	--	--	--
	--	--	--	--	--	--	--
	--	--	--	--	--	--	--
	--	--	--	--	--	--	--
	--	--	--	--	--	--	--
	--	--	--	--	--	--	--
	--	--	--	--	--	--	--
	--	--	--	--	--	--	--
	--	--	--	--	--	--	--
	--	--	--	--	--	--	--
	--	--	--	--	--	--	--
	--	--	--	--	--	--	--
	--	--	--	--	--	--	--
	--	--	--	--	--	--	--
	--	--	--	--	--	--	--
	--	--	--	--	--	--	--
	--	--	--	--	--	--	--
	--	--	--	--	--	--	--
	--	--	--	--	--	--	--
	--	--	--	--	--	--	--
	--	--	--	--	--	--	--
	--	--	--	--	--	--	--
	--	--	--	--	--	--	--
	--	--	--	--	--	--	--
	--	--	--	--	--	--	--
	--	--	--	--	--	--	--
	--	--	--	--	--	--	--
	--	--	--	--	--	--	--
	--	--	--	--	--	--	--
	--	--	--	--	--	--	--
	--	--	--	--	--	--	--
	--	--	--	--	--	--	--
	--	--	--	--	--	--	--
	--	--	--	--	--	--	--
	--	--	--	--	--	--	--
	--	--	--	--	--	--	--
	--	--	--	--	--	--	--
	--	--	--	--	--	--	--
	--	--	--	--	--	--	--
	--	--	--	--	--	--	--
	--	--	--	--	--	--	--
	--	--	--	--	--	--	--
	--	--	--	--	--	--	--
	--	--	--	--	--	--	--
	--	--	--	--	--	--	--
	--	--	--	--	--	--	--
	--	--	--	--	--	--	--
	--	--	--	--	--	--	--
	--	--	--	--	--	--	--
	--	--	--	--	--	--	--
	--	--	--	--	--	--	--
	--	--	--	--	--	--	--
	--	--	--	--	--	--	--
	--	--	--	--	--	--	--
	--	--	--	--	--	--	--
	--	--	--	--	--	--	--
	--	--	--	--	--	--	--
	--	--	--	--	--	--	--
	--	--	--	--	--	--	--
	--	--	--	--	--	--	--
	--	--	--	--	--	--	--
	--	--	--	--	--	--	--
	--	--	--	--	--	--	--
	--	--	--	--	--	--	--
	--	--	--	--	--	--	--
	--	--	--	--	--	--	--
	--	--	--	--	--	--	--
	--	--	--	--	--	--	--
	--	--	--	--	--	--	--
	--	--	--	--	--	--	--
	--	--	--	--	--	--	--
	--	--	--	--	--	--	--
	--	--	--	--	--	--	--
	--	--	--	--	--	--	--
	--	--	--	--	--	--	--
	--	--	--	--	--	--	--
	--	--	--	--	--	--	--
	--	--	--	--	--	--	--
	--	--	--	--	--	--	--
	--	--	--	--	--	--	--
	--	--	--	--	--	--	--
	--	--	--	--	--	--	--
	--	--	--	--	--	--	--
	--	--	--	--	--	--	--
	--	--	--	--	--	--	--
	--	--	--	--	--	--	--
	--	--	--	--	--	--	--
	--	--	--	--	--	--	--
	--	--	--	--	--	--	--
	--	--	--	--	--	--	--
	--	--	--	--	--	--	--
	--	--	--	--	--	--	--
	--	--	--	--	--	--	--
	--	--	--	--	--	--	--
	--	--	--	--	--	--	--
	--	--	--	--	--	--	--
	--	--	--	--	--	--	--
	--	--	--	--	--	--	--
	--	--	--	--	--	--	--
	--	--	--	--	--	--	--
	--	--	--	--	--	--	--
	--	--	--	--	--	--	--
	--	--	--	--	--	--	--
	--	--	--	--	--	--	--
	--	--	--	--	--	--	--
	--	--	--	--	--	--	--
	--	--	--	--	--	--	--
	--	--	--	--	--	--	--
	--	--	--	--	--	--	--
	--	--	--	--	--	--	--
	--	--	--	--	--	--	--
	--	--	--	--	--	--	--
	--	--	--	--	--	--	--
	--	--	--	--	--	--	--
	--	--	--	--	--	--	--
	--	--	--	--	--	--	--
	--	--	--	--	--	--	--
	--	--	--	--	--	--	--
	--	--	--	--	--	--	--
	--	--	--	--	--	--	--
	--	--	--	--	--	--	--
	--	--	--	--	--	--	--
	--	--	--	--	--	--	--
	--	--	--	--	--	--	--
	--	--	--	--	--	--	--
	--	--	--	--	--	--	--
	--	--	--	--	--	--	--
	--	--	--	--	--	--	--
	--	--	--	--	--	--	--
	--	--	--	--	--	--	--
	--	--	--	--	--	--	--
	--	--	--	--	--	--	--
	--	--	--	--	--	--	--
	--	--	--	--	--	--	--
	--	--	--	--	--	--	--
	--	--	--	--	--	--	--
	--	--	--	--	--	--	--
	--	--	--	--	--	--	--
	--	--	--	--	--	--	--
	--	--	--	--	--	--	--
	--	--	--	--	--	--	--
	--	--	--	--	--	--	--
	--	--	--	--	--	--	--
	--	--	--	--	--	--	--
	--	--	--	--	--	--	--
	--	--	--	--	--	--	--
	--	--	--	--	--	--	--
	--	--	--	--	--	--	--
	--	--	--	--	--	--	--
	--	--	--	--	--	--	--
	--	--	--	--	--	--	--
	--	--	--	--	--	--	--
	--	--	--	--	--	--	--
	--	--	--	--	--	--	--
	--	--	--	--	--	--	--
	--	--	--	--	--	--	--
	--	--	--	--	--	--	--
	--	--	--	--	--	--	--
	--	--	--	--	--	--	--
	--	--	--	--	--	--	--
	--	--	--	--	--	--	--
	--	--	--	--	--	--	--
	--	--	--	--	--	--	--
	--	--	--	--	--	--	--
	--	--	--	--	--	--	--
	--	--	--	--	--	--	--
	--	--	--	--	--	--	--
	--	--	--	--	--	--	--
	--	--	--	--	--	--	--
	--	--	--	--	--	--	--
	--	--	--	--	--	--	--
	--	--	--	--	--	--	--
	--	--	--	--	--	--	--
	--	--	--	--	--	--	--
	--	--	--	--	--	--	--
	--	--	--	--	--	--	--
	--	--	--	--	--	--	--
	--	--	--	--	--	--	--
	--	--	--	--	--	--	--
	--	--	--	--	--	--	--
	--	--	--	--	--	--	--
	--	--	--	--	--	--	--
	--	--	--	--	--	--	--
	--	--	--	--	--	--	--
	--	--	--	--	--	--	--
	--	--	--	--	--	--	--
	--	--	--	--	--	--	--
	--	--	--	--	--	--	--
	--	--	--	--	--	--	--
	--	--	--	--	--	--	--
	--	--	--	--	--	--	--
	--	--	--	--	--	--	--
	--	--	--	--	--	--	--
	--	--	--	--	--	--	--
	--	--	--	--	--	--	--
	--	--	--	--	--	--	--
	--	--	--	--	--	--	--
	--	--	--	--	--	--	--
	--	--	--	--	--	--	--
	--	--	--	--	--	--	--
	--	--	--	--	--	--	--
	--	--	--	--	--	--	--
	--	--	--	--	--	--	--
	--	--	--	--	--	--	--
	--	--	--	--	--	--	--
	--	--	--	--	--	--	--
	--	--	--	--	--	--	--
	--	--	--	--	--	--	--
	--	--	--	--	--	--	--
	--	--	--	--	--	--	--
	--	--	--	--	--	--	--
	--	--	--	--	--	--	--
	--	--	--	--	--	--	--
	--	--	--	--	--	--	--
	--	--	--	--	--	--	--
	--	--	--	--	--	--	--
	--	--	--	--	--	--	--
	--	--	--	--	--	--	--
	--	--	--	--	--	--	--
	--	--	--	--	--	--	--
	--	--	--	--	--	--	--
	--	--	--	--	--	--	--
	--	--	--	--	--	--	--
	--	--	--	--	--	--	--
	--	--	--	--	--	--	--
	--	--	--	--	--	--	--
	--	--	--	--	--	--	--
	--	--	--	--	--	--	--
	--	--	--	--	--	--	--
	--	--	--	--	--	--	--
	--	--	--	--	--	--	--
	--	--	--	--	--	--	--
	--	--	--	--	--	--	--
	--	--	--	--	--	--	--
	--	--	--	--	--	--	--
	--	--	--	--	--	--	--
	--	--	--	--	--	--	--
	--	--	--	--	--	--	--
	--	--	--	--	--	--	--
	--	--	--	--	--	--	--
	--	--	--	--	--	--	--
	--	--	--	--	--	--	--
	--	--	--	--	--	--	--
	--	--	--	--	--	--	--
	--	--	--	--	--	--	--
	--	--	--	--	--	--	--
	--	--	--	--	--	--	--
	--	--	--	--	--	--	--
	--	--	--	--	--	--	--
	--	--	--	--	--	--	--
	--	--	--	--	--	--	--
	--	--	--	--	--	--	--
	--	--	--	--	--	--	--
	--	--	--	--	--	--	--
	--	--	--	--	--	--	--
	--	--	--	--	--	--	--
	--	--	--	--	--	--	--
	--	--	--	--	--	--	--
	--	--	--	--	--	--	--
	--	--	--	--	--	--	--
	--	--	--	--	--	--	--
	--	--	--	--	--	--	--
	--	--	--	--	--	--	--
	--	--	--	--	--	--	--
	--	--	--	--	--	--	--
	--	--	--	--	--	--	--
	--	--	--	--	--	--	--
	--	--	--	--	--	--	--
	--	--	--	--	--	--	--
	--	--	--	--	--	--	--
	--	--	--	--	--	--	--
	--	--	--	--	--	--	--
	--	--	--	--	--	--	--
	--	--	--	--	--	--	--
	--	--	--	--	--	--	--
	--	--	--	--	--	--	--
	--	--	--	--	--	--	--
	--	--	--	--	--	--	--
	--	--	--	--	--	--	--
	--	--	--	--	--	--	--
	--	--	--	--	--	--	--
	--	--	--	--	--	--	--
	--	--	--	--	--	--	--
	--	--	--	--	--	--	--
	--	--	--	--	--	--	--
	--	--	--	--	--	--	--
	--	--	--	--	--	--	--
	--	--	--	--	--	--	--
	--	--	--	--	--	--	--
	--	--	--	--	--	--	--
	--	--	--	--	--	--	--
	--	--	--	--	--	--	--
	--	--	--	--	--	--	--
	--	--	--	--	--	--	--
	--	--	--	--	--	--	--
	--	--	--	--	--	--	--
	--	--	--	--	--	--	--
	--	--	--	--	--	--	--
	--	--	--	--	--	--	--
	--	--	--	--	--	--	--
	--	--	--	--	--	--	--
	--	--	--	--	--	--	--
	--	--	--	--	--	--	--
	--	--	--	--	--	--	--
	--	--	--	--	--	--	--
	--	--	--	--	--	--	--
	--	--	--	--	--	--	--
	--	--	--	--	--	--	--
	--	--	--	--	--	--	--
	--	--	--	--	--	--	--
	--	--	--	--	--	--	--
	--	--	--	--	--	--	--
	--	--	--	--	--	--	--
	--	--	--	--	--	--	--
	--	--	--	--	--	--	--
	--	--	--	--	--	--	--
	--	--	--	--	--	--	--
	--	--	--	--	--	--	--
	--	--	--	--	--	--	--
	--	--	--	--	--	--	--
	--	--	--	--	--	--	--
	--	--	--	--	--	--	--
	--	--	--	--	--	--	--
	--	--	--	--	--	--	--
	--	--	--	--	--	--	--
	--	--	--	--	--	--	--
	--	--	--	--	--	--	--
	--	--	--	--	--	--	--
	--	--	--	--	--	--	--
	--	--	--	--	--	--	--
	--	--	--	--	--	--	--
	--	--	--	--	--	--	--
	--	--	--	--	--	--	--
	--	--	--	--	--	--	--
	--	--	--	--	--	--	--
	--	--	--	--	--	--	--
	--	--	--	--	--	--	--
	--	--	--	--	--	--	--
	--	--	--	--	--	--	--
	--	--	--	--	--	--	--
	--	--	--	--	--	--	--
	--	--	--	--	--	--	--
	--	--	--	--	--	--	--
	--	--	--	--	--	--	--
	--	--	--	--	--	--	--
	--	--	--	--	--	--	--
	--	--	--	--	--	--	--
	--	--	--	--	--	--	--
	--	--	--	--	--	--	--
	--	--	--	--	--	--	--
	--	--	--	--	--	--	--
	--	--	--	--	--	--	--
	--	--	--	--	--	--	--
	--	--	--	--	--	--	--
	--	--	--	--	--	--	--
	--	--	--	--	--	--	--
	--	--	--	--	--	--	--
	--	--	--	--	--	--	--
	--	--	--	--	--	--	--
	--	--	--	--	--	--	--
	--	--	--	--	--	--	--
	--	--	--	--	--	--	--
	--	--	--	--	--	--	--
	--	--	--	--	--	--	--
	--	--	--	--	--	--	--
	--	--	--	--	--	--	--
	--	--	--	--	--	--	--
	--	--	--	--	--	--	--
	--	--	--	--	--	--	--
	--	--	--	--	--	--	--
	--	--	--	--	--	--	--
	--	--	--	--	--	--	--
	--	--	--	--	--	--	--
	--	--	--	--	--	--	--
	--	--	--	--	--	--	--
	--	--	--	--	--	--	--
	--	--	--	--	--	--	--
	--	--	--	--	--	--	--
	--	--	--	--	--	--	--
	--	--	--	--	--	--	--
	--	--	--	--	--	--	--
	--	--	--	--	--	--	--
	--	--	--	--	--	--	--
	--	--	--	--	--	--	--
	--	--	--	--	--	--	--
	--	--	--	--	--	--	--
	--	--	--	--	--	--	--
	--	--	--	--	--	--	--
	--	--	--	--	--	--	--
	--	--	--	--	--	--	--
	--	--	--	--	--	--	--
	--	--	--	--	--	--	--
	--	--	--	--	--	--	--
	--	--	--	--	--	--	--
	--	--	--	--	--	--	--
	--	--	--	--	--	--	--
	--	--	--	--	--	--	--
	--	--	--	--	--	--	--
	--	--	--	--	--	--	--
	--	--	--	--	--	--	--
	--	--	--	--	--	--	--
	--	--	--	--	--	--	--
	--	--	--	--	--	--	--
	--	--	--	--	--	--	--
	--	--	--	--	--	--	--
	--	--	--	--	--	--	--
	--	--	--	--	--	--	--
	--	--	--	--	--	--	--
	--	--	--	--	--	--	--
	--	--	--	--	--	--	--
	--	--	--	--	--	--	--
	--	--	--	--	--	--	--
	--	--	--	--	--	--	--
	--	--	--	--	--	--	--
	--	--	--	--	--	--	--
	--	--	--	--	--	--	--
	--	--	--	--	--	--	--
	--	--	--	--	--	--	--
	--	--	--	--	--	--	--
	--	--	--	--	--	--	--
	--	--	--	--	--	--	--
	--	--	--	--	--	--	--
	--	--	--	--	--	--	--
	--	--	--	--	--	--	--
	--	--	--	--	--	--	--
	--	--	--	--	--	--	--
	--	--	--	--	--	--	--
	--	--	--	--	--	--	--
	--	--	--	--	--	--	--
	--	--	--	--	--	--	--
	--	--	--	--	--	--	--
	--	--	--	--	--	--	--
	--	--	--	--	--	--	--
	--	--	--	--	--	--	--
	--	--	--	--	--	--	--
	--	--	--	--	--	--	--
	--	--	--	--	--	--	--
	--	--	--	--	--	--	--
	--	--	--	--	--	--	--
	--	--	--	--	--	--	--
	--	--	--	--	--	--	--
	--	--	--	--	--	--	--
	--	--	--	--	--	--	--
	--	--	--	--	--	--	--
	--	--	--	--	--	--	--
	--	--	--	--	--	--	--
	--	--	--	--	--	--	--
	--	--	--	--	--	--	--
	--	--	--	--	--	--	--
	--	--	--	--	--	--	--
	--	--	--	--	--	--	--
	--	--	--	--	--	--	--
	--	--	--	--	--	--	--
	--	--	--	--	--	--	--
	--	--	--	--	--	--	--
	--	--	--	--	--	--	--
	--	--	--	--	--	--	--
	--	--	--	--	--	--	--
	--	--	--	--	--	--	--
	--	--	--	--	--	--	--
	--	--	--	--	--	--	--
	--	--	--	--	--	--	--
	--	--	--	--	--	--	--
	--	--	--	--	--	--	--
	--	--	--	--	--	--	--
	--	--	--	--	--	--	--
	--	--	--	--	--	--	--
	--	--	--	--	--	--	--
	--	--	--	--	--	--	--
	--	--	--	--	--	--	--
	--	--	--	--	--	--	--
	--	--	--	--	--	--	--
	--	--	--	--	--	--	--
	--	--	--	--	--	--	--
	--	--	--	--	--	--	--
	--	--	--	--	--	--	--
	--	--	--	--	--	--	--
	--	--	--	--	--	--	--
	--	--	--	--	--	--	--
	--	--	--	--	--	--	--
	--	--	--	--	--	--	--
	--	--	--	--	--	--	--
	--	--	--	--	--	--	--
	--	--	--	--	--	--	--
	--	--	--	--	--	--	--
	--	--	--	--	--	--	--
	--	--	--	--	--	--	--
	--	--	--	--	--	--	--
	--	--	--	--	--	--	--
	--	--	--	--	--	--	--
	--	--	--	--	--	--	--
	--	--	--	--	--	--	--
	--	--	--	--	--	--	--
	--	--	--	--	--	--	--
	--	--	--	--	--	--	--
	--	--	--	--	--	--	--
	--	--	--	--	--	--	--
	--	--	--	--	--	--	--
	--	--	--	--	--	--	--
	--	--	--	--	--	--	--
	--	--	--	--	--	--	--
	--	--	--	--	--	--	--
	--	--	--	--	--	--	--
	--	--	--	--	--	--	--
	--	--	--	--	--	--	--
	--	--	--	--	--	--	--
	--	--	--	--	--	--	--
	--	--	--	--	--	--	--
	--	--	--	--	--	--	--
	--	--	--	--	--	--	--
	--	--	--	--	--	--	--
	--	--	--	--	--	--	--
	--	--	--	--	--	--	--
	--	--	--	--	--	--	--
	--	--	--	--	--	--	--
	--	--	--	--	--	--	--
	--	--	--	--	--	--	--
	--	--	--	--	--	--	--
	--	--	--	--	--	--	--
	--	--	--	--	--	--	--
	--	--	--	--	--	--	--
	--	--	--	--	--	--	--
	--	--	--	--	--	--	--
	--	--	--	--	--	--	--
	--	--	--	--	--	--	--
	--	--	--	--	--	--	--
	--	--	--	--	--	--	--
	--	--	--	--	--	--	--
	--	--	--	--	--	--	--
	--	--	--	--	--	--	--
	--	--	--	--	--	--	--
	--	--	--	--	--	--	--
	--	--	--	--	--	--	--
	--	--	--	--	--	--	--
	--	--	--	--	--	--	--
	--	--	--	--	--	--	--
	--	--	--	--	--	--	--
	--	--	--	--	--	--	--
	--	--	--	--	--	--	--
	--	--	--	--	--	--	--
	--	--	--	--	--	--	--
	--	--	--	--	--	--	--
	--	--	--	--	--	--	--
	--	--	--	--	--	--	--
	--	--	--	--	--	--	--
	--	--	--	--	--	--	--
	--	--	--	--	--	--	--
	--	--	--	--	--	--	--
	--	--	--	--	--	--	--
	--	--	--	--	--	--	--
	--	--	--	--	--	--	--
	--	--	--	--	--	--	--
	--	--	--	--	--	--	--
	--	--	--	--	--	--	--
	--	--	--	--	--	--	--
	--	--	--	--	--	--	--
	--	--	--	--	--	--	--
	--	--	--	--	--	--	--
	--	--	--	--	--	--	--
	--	--	--	--	--	--	--
	--	--	--	--	--	--	--
	--	--	--	--	--	--	--
	--	--	--	--	--	--	--
	--	--	--	--	--	--	--
	--	--	--	--	--	--	--
	--	--	--	--	--	--	--
	--	--	--	--	--	--	--
	--	--	--	--	--	--	--
	--	--	--	--	--	--	--
	--	--	--	--	--	--	--
	--	--	--	--	--	--	--
	--	--	--	--	--	--	--
	--	--	--	--	--	--	--
	--	--	--	--	--	--	--
	--	--	--	--	--	--	--
	--	--	--	--	--	--	--
	--	--	--	--	--	--	--
	--	--	--	--	--	--	--
	--	--	--	--	--	--	--
	--	--	--	--	--	--	--
	--	--	--	--	--	--	--
	--	--	--	--	--	--	--
	--	--	--	--	--	--	--
	--	--	--	--	--	--	--
	--	--	--	--	--	--	--
	--	--	--	--	--	--	--
	--	--	--	--	--	--	--
	--	--	--	--	--	--	--
	--	--	--	--	--	--	--
	--	--	--	--	--	--	--
	--	--	--	--	--	--	--
	--	--	--	--	--	--	--
	--	--	--	--	--	--	--
	--	--	--	--	--	--	--
	--	--	--	--	--	--	--
	--	--	--	--	--	--	--
	--	--	--	--	--	--	--
	--	--	--	--	--	--	--
	--	--	--	--	--	--	--
	--	--	--	--	--	--	--
	--	--	--	--	--	--	--
	--	--	--	--	--	--	--
	--	--	--	--	--	--	--
	--	--	--	--	--	--	--
	--	--	--	--	--	--	--
	--	--	--	--	--	--	--
	--	--	--	--	--	--	--
	--	--	--	--	--	--	--
	--	--	--	--	--	--	--
	--	--	--	--	--	--	--
	--	--	--	--	--	--	--
	--	--	--	--	--	--	--
	--	--	--	--	--	--	--
	--	--	--	--	--	--	--
	--	--	--	--	--	--	--
	--	--	--	--	--	--	--
	--	--	--	--	--	--	--
	--	--	--	--	--	--	--
	--	--	--	--	--	--	--
	--	--	--	--	--	--	--
	--	--	--	--	--	--	--
	--	--	--	--	--	--	--
	--	--	--	--	--	--	--
	--	--	--	--	--	--	--
	--	--	--	--	--	--	--
	--	--	--	--	--	--	--
	--	--	--	--	--	--	--
	--	--	--	--	--	--	--
	--	--	--	--	--	--	--
	--	--	--	--	--	--	--
	--	--	--	--	--	--	--
	--	--	--	--	--	--	--
	--	--	--	--	--	--	--
	--	--	--	--	--	--	--
	--	--	--	--	--	--	--
	--	--	--	--	--	--	--
	--	--	--	--	--	--	--
	--	--	--	--	--	--	--
	--	--	--	--	--	--	--
	--	--	--	--	--	--	--
	--	--	--	--	--	--	--
	--	--	--	--	--	--	--
	--	--	--	--	--	--	--
	--	--	--	--	--	--	--
	--	--	--	--	--	--	--
	--	--	--	--	--	--	--
	--	--	--	--	--	--	--
	--	--	--	--	--	--	--
	--	--	--	--	--	--	--
	--	--	--	--	--	--	--
	--	--	--	--	--	--	--
	--	--	--	--	--	--	--
	--	--	--	--	--	--	--
	--	--	--	--	--	--	--
	--	--	--	--	--	--	--
	--	--	--	--	--	--	--
	--	--	--	--	--	--	--
	--	--	--	--	--	--	--
	--	--	--	--	--	--	--
	--	--	--	--	--	--	--
	--	--	--	--	--	--	--
	--	--	--	--	--	--	--
	--	--	--	--	--	--	--
	--	--	--	--	--	--	--
	--	--	--	--	--	--	--
	--	--	--	--	--	--	--
	--	--	--	--	--	--	--
	--	--	--	--	--	--	--
	--	--	--	--	--	--	--
	--	--	--	--	--	--	--
	--	--	--	--	--	--	--
	--	--	--	--	--	--	--
	--	--	--	--	--	--	--
	--	--	--	--	--	--	--
	--	--	--	--	--	--	--
	--	--	--	--	--	--	--
	--	--	--	--	--	--	--
	--	--	--	--	--	--	--
	--	--	--	--	--	--	--
	--	--	--	--	--	--	--
	--	--	--	--	--	--	--
	--	--	--	--	--	--	--
	--	--	--	--	--	--	--
	--	--	--	--	--	--	--
	--	--	--	--	--	--	--
	--	--	--	--	--	--	--
	--	--	--	--	--	--	--
	--	--	--	--	--	--	--
	--	--	--	--	--	--	--
	--	--	--	--	--	--	--
	--	--	--	--	--	--	--
	--	--	--	--	--	--	--
	--	--	--	--	--	--	--
	--	--	--	--	--	--	--
	--	--	--	--	--	--	--
	--	--	--	--	--	--	--
	--	--	--	--	--	--	--
	--	--	--	--	--	--	--
	--	--	--	--	--	--	--
	--	--	--	--	--	--	--
	--	--	--	--	--	--	--
	--	--	--	--	--	--	--
	--	--	--	--	--	--	--
	--	--	--	--	--	--	--
	--	--	--	--	--	--	--
	--	--	--	--	--	--	--
	--	--	--	--	--	--	--
	--	--	--	--	--	--	--
	--	--	--	--	--	--	--
	--	--	--	--	--	--	--
	--	--	--	--	--	--	--
	--	--	--	--	--	--	--
	--	--	--	--	--	--	--
	--	--	--	--	--	--	--
	--	--	--	--	--	--	--
	--	--	--	--	--	--	--
	--	--	--	--	--	--	--
	--	--	--	--	--	--	--
	--	--	--	--	--	--	--
	--	--	--	--	--	--	--
	--	--	--	--	--	--	--
	--	--	--	--	--	--	--
	--	--	--	--	--	--	--
	--	--	--	--	--	--	--
	--	--	--	--	--	--	--
	--	--	--	--	--	--	--
	--	--	--	--	--	--	--
	--	--	--	--	--	--	--
	--	--	--	--	--	--	--

[truncated: 17 more sheets: SI Fig. 2, SI Fig. 3c, SI Fig. 3d, SI Fig. 4, SI Fig. 9a, SI Fig. 9b, SI Fig. 11, SI Fig. 14a, SI Fig. 14b, SI Fig. 14c, SI Fig. 14d, SI Fig. 14e, SI Fig. 15, SI Fig. 16, SI Fig. 19, SI Fig. 27, SI Fig.S28a-b]
